# Supplementary material for: Metabox: A Toolbox for Metabolomic Data Analysis, Interpretation and Integrative Exploration
Source: PLoS One. 2017 Jan 31;12(1):e0171046. doi: 10.1371/journal.pone.0171046 (PMC5283729; doi:10.1371/journal.pone.0171046)
Supplement: S1 File — (ZIP) [file pone.0171046.s004.zip]

Archive with 3 entries (3 files):
- ensembl_stats.txt
- metabolomics.xlsx
- pubchem_stats.txt
