# Supplementary material for: Metabox: A Toolbox for Metabolomic Data Analysis, Interpretation and Integrative Exploration
Source: PLoS One. 2017 Jan 31;12(1):e0171046. doi: 10.1371/journal.pone.0171046 (PMC5283729; doi:10.1371/journal.pone.0171046)
Supplement: S1 File — (ZIP) [file pone.0171046.s004.zip › ensembl_stats.txt]

ensembl	adjPval	log2FC
ENSG00000059573	5.66E-21	1.01
ENSG00000068366	4.32E-15	-1.18
ENSG00000111275	1.52E-15	-1.25
ENSG00000117308	1.24E-26	1.55
ENSG00000123989	8.23E-25	1.75
ENSG00000128268	1.51E-17	-1.28
ENSG00000140297	6.07E-23	3.22
ENSG00000141934	4.72E-24	1.53
ENSG00000162407	6.62E-34	-2.02
ENSG00000175445	8.95E-28	-2.16
ENSG00000198380	4.67E-23	1.26
ENSG00000147162	7.55E-03	3.78E-01
