# Supplementary material for: Metabox: A Toolbox for Metabolomic Data Analysis, Interpretation and Integrative Exploration
Source: PLoS One. 2017 Jan 31;12(1):e0171046. doi: 10.1371/journal.pone.0171046 (PMC5283729; doi:10.1371/journal.pone.0171046)
Supplement: S1 File — (ZIP) [file pone.0171046.s004.zip › metabolomics.xlsx]

## Sheet: metabox
				phenotype_index	1	2	3	4	5	6	7	8	9	10	11	12	13	14	15	16	17	18	19	20	21	22	23	24	25	26	27	28	29	30	31	32	33	34	35	36	37	38	39	40	41	42	43	44	45
				subjectID	1	2	3	4	5	6	7	8	9	10	11	12	13	14	15	16	17	18	19	20	21	22	23	24	25	26	27	28	29	30	31	32	33	34	35	36	37	38	39	1	2	3	4	5	6
				file id	121129bbdsa47_1	121130bbdsa02_1	121129bbdsa34_1	121129bbdsa05_1	121130bbdsa10_1	121130bbdsa17_1	121129bbdsa45_1	121130bbdsa31_1	121129bbdsa18_1	121130bbdsa22_1	121129bbdsa43_1	121129bbdsa27_1	121129bbdsa21_1	121129bbdsa26_1	121130bbdsa11_1	121129bbdsa08_1	121129bbdsa39_1	121129bbdsa12_1	121130bbdsa34_1	121129bbdsa23_1	121129bbdsa01_1	121130bbdsa19_1	121129bbdsa09_1	121129bbdsa14_1	121130bbdsa05_1	121129bbdsa35_1	121130bbdsa12_1	121129bbdsa10_1	121130bbdsa27_1	121129bbdsa48_1	121129bbdsa22_1	121129bbdsa50_1	121130bbdsa37_1	121129bbdsa38_1	121129bbdsa41_1	121129bbdsa06_1	121130bbdsa25_1	121129bbdsa37_1	121129bbdsa17_1	121129bbdsa40_1	121129bbdsa16_1	121129bbdsa13_1	121129bbdsa33_1	121129bbdsa29_1	121130bbdsa21_1
				mx class	107186	107241	107230	107230	107175	107241	107175	107208	107219	107186	107208	107241	107166	107186	107175	107241	107166	107230	107175	107166	107186	107219	107197	107175	107166	107197	107241	107241	107208	107230	107208	107219	107197	107219	107230	107241	107197	107186	107166	107230	107219	107186	107197	107197	107175
				mx sample	107190	107251	107238	107231	107177	107248	107178	107218	107221	107194	107215	107243	107174	107195	107179	107249	107168	107240	107184	107171	107187	107228	107204	107183	107167	107199	107247	107242	107216	107237	107217	107229	107201	107223	107235	107250	107207	107188	107173	107232	107222	107193	107198	107203	107185
				mTIC	216394	235789	229319	270447	246564	211518	386873	350651	251873	208937	252102	354067	261374	218607	348626	192537	242170	229724	206537	258676	289118	273338	173027	322095	685045	253607	211106	276723	270628	158424	213886	267897	245903	231976	183512	315397	233539	249314	250117	258769	287427	222448	224463	250195	371521
				label	4	36	47	37	14	33	15	74	53	10	71	28	100	11	17	34	91	50	25	95	1	62	84	24	90	78	32	27	72	46	73	63	80	55	44	35	89	2	97	39	54	8	75	83	26
				species	Human	Human	Human	Human	Human	Human	Human	Human	Human	Human	Human	Human	Human	Human	Human	Human	Human	Human	Human	Human	Human	Human	Human	Human	Human	Human	Human	Human	Human	Human	Human	Human	Human	Human	Human	Human	Human	Human	Human	Human	Human	Human	Human	Human	Human
				organ	Lung Tissue	Lung Tissue	Lung Tissue	Lung Tissue	Lung Tissue	Lung Tissue	Lung Tissue	Lung Tissue	Lung Tissue	Lung Tissue	Lung Tissue	Lung Tissue	Lung Tissue	Lung Tissue	Lung Tissue	Lung Tissue	Lung Tissue	Lung Tissue	Lung Tissue	Lung Tissue	Lung Tissue	Lung Tissue	Lung Tissue	Lung Tissue	Lung Tissue	Lung Tissue	Lung Tissue	Lung Tissue	Lung Tissue	Lung Tissue	Lung Tissue	Lung Tissue	Lung Tissue	Lung Tissue	Lung Tissue	Lung Tissue	Lung Tissue	Lung Tissue	Lung Tissue	Lung Tissue	Lung Tissue	Lung Tissue	Lung Tissue	Lung Tissue	Lung Tissue
				Condition	N	N	N	N	N	N	N	N	N	N	N	N	N	N	N	N	N	N	N	N	N	N	N	N	N	N	N	N	N	N	N	N	N	N	N	N	N	N	N	T	T	T	T	T	T
feature_index	KnownorUnknown	ret.index	quant mz	PubChem
1	TRUE	566749	217	6912	876	851	173	1448	319	642	775	331	211	602	393	336	455	866	439	243	851	359	667	579	940	666	472	179	389	1032	419	881	826	1592	475	411	669	382	1423	504	318	567	569	1294	565	845	622	636	628
2	TRUE	924754	325	64959	63	85	87	150	96	60	214	214	216	91	175	129	152	118	144	76	115	95	69	133	125	209	67	146	170	147	178	144	165	93	108	146	123	110	61	137	108	118	194	105	154	100	55	200	131
3	TRUE	702391	353	1188	616	921	173	276	738	228	341	478	511	373	333	132	475	518	519	396	516	718	731	537	900	747	1996	1272	664	1903	235	685	757	657	294	895	270	1344	733	503	516	828	437	617	355	1848	5429	490	1441
4	TRUE	309905	144	6287	101512	124250	64951	57860	119864	65814	59741	130458	80968	70664	63755	74486	90326	82324	105340	52001	116330	83680	100552	115831	96481	124405	158749	103994	136401	141560	99559	124294	114978	78625	77549	100800	85711	192602	136549	79806	113363	90580	87579	114464	78093	95437	165499	73914	85463
5	TRUE	979035	352	6030	55	77	118	249	70	83	247	264	147	98	106	134	121	66	115	85	91	71	57	175	147	145	80	139	205	679	91	133	105	53	135	149	146	80	17	84	81	111	111	166	208	43	29	200	244
6	TRUE	856953	258	6029	3162	1425	1340	2742	1644	517	3724	3515	1467	1537	475	499	1006	1761	5869	2090	1652	2591	1803	1210	5206	2255	1565	1646	2223	1224	2847	2586	1912	664	993	1541	2776	2577	1710	858	2685	3132	1542	3554	301	1347	2719	910	269
7	TRUE	730534	441	1175	4414	3409	2687	1082	4033	3503	1692	685	171	2875	5292	1624	1762	2309	972	4265	7534	2113	3333	2298	4173	194	2077	175	218	3236	3863	2992	2966	4091	1849	461	5556	133	2043	5249	2205	7917	4870	3825	5046	3106	948	2085	1435
8	TRUE	331223	171	1176	99219	32812	73342	33928	116582	68894	69146	60413	111214	140431	108614	93851	101904	82562	52994	109519	183715	67117	111603	66761	106995	98968	70509	82525	191137	163113	116643	61730	138449	121785	192777	72086	73127	123706	71122	148886	86918	116977	189646	121776	124611	81285	30968	75713	83474
9	TRUE	385903	99	1174	23971	29581	5118	15438	25490	14068	8427	22983	7978	10431	5745	15409	3404	11953	11766	5722	8726	23397	16948	10044	24447	31313	33678	12100	21027	44461	19827	34142	22293	4168	10509	10549	2736	31952	44600	4687	19237	12695	8396	34307	4497	24773	26112	24167	24754
10	TRUE	586393	217	17473	257	93	209	187	121	175	181	234	267	137	242	408	149	222	148	288	137	127	158	587	341	277	135	485	295	233	101	138	185	166	166	177	144	157	376	123	128	142	443	122	193	184	212	232	248
11	TRUE	623732	226	445675	394	98	326	318	84	267	121	185	274	257	197	350	167	115	93	233	79	99	99	176	129	202	56	101	154	159	40	75	197	259	143	62	143	66	320	116	128	181	70	108	133	341	442	828	428
12	TRUE	670802	218	6057	57207	40500	16154	24003	60499	25008	38121	67394	22963	22289	20112	23213	22028	51024	57701	13161	25384	40335	58572	31605	33752	24748	67011	36876	50868	61300	38421	39511	45933	31132	29523	25179	24350	46616	60725	35463	40447	48134	29304	60477	25724	49399	105227	42715	44915
13	TRUE	779834	202	6305	8725	7702	5959	615	7219	286	833	9798	5452	4369	2436	4997	5428	14766	17154	5412	7773	3179	7358	15225	21915	604	7416	5736	24599	9725	4013	17129	12043	9586	336	9169	7614	43757	5112	10176	16189	2451	6120	13254	5495	7328	4525	4778	1517
14	TRUE	530879	262	7618	252	315	289	437	334	474	564	386	250	267	206	1177	233	204	427	236	203	191	217	398	283	281	149	431	740	237	310	664	245	160	269	239	521	229	267	240	200	346	341	384	370	224	161	421	210
15	TRUE	947837	191	7427	4384	1091	1082	2722	4896	911	3064	2387	1747	2017	752	16580	1192	3309	2360	944	1726	4625	3154	3649	1641	2559	5040	5088	4472	3582	1753	1107	2850	1822	1478	2027	1593	3332	6316	2099	3526	1651	1959	2518	1438	3340	10021	14327	2425
16	TRUE	460567	158	5810	205	229	346	554	341	492	449	295	433	591	294	654	315	223	363	301	342	375	297	406	390	468	171	267	386	513	476	332	282	216	488	317	600	297	322	373	363	356	526	206	301	490	271	380	475
17	TRUE	1067178	237	14985	3099	1009	294	1450	244	1483	1103	1441	308	187	472	5312	324	249	5429	1092	331	818	2292	363	411	300	188	250	316	1102	586	2354	1180	622	643	283	1125	165	818	406	571	429	2073	2004	2070	3677	2812	2313	4169
18	TRUE	420134	255	1135	160	93	71	145	193	78	209	201	197	103	116	167	224	181	148	111	125	109	87	230	114	175	98	124	149	173	93	154	152	122	222	137	168	109	134	201	125	107	166	167	247	99	291	172	135
19	TRUE	408911	117	6288	40865	41497	22186	25898	44401	30398	24787	50480	21693	22300	20115	32053	25662	34955	38265	16709	22556	34634	43014	30926	23303	40204	55107	45063	41383	34739	35281	27882	41499	25324	26050	25130	25014	41556	38664	26689	33865	31233	27740	31815	32538	39543	46904	31974	38842
20	TRUE	497167	292	439535	7878	6457	6534	7618	4216	9734	4592	4152	6096	9917	6365	6223	5351	3873	4485	9320	5499	6580	6396	4201	7234	8403	1184	856	4342	3279	5143	4985	5998	3491	5197	7681	13073	2916	3775	7056	6726	9677	9414	6513	8660	15579	1175	3916	6663
21	TRUE	467314	217	169019	163	209	136	191	103	174	189	247	249	676	236	194	259	259	176	201	237	190	216	249	293	199	172	172	323	330	168	297	331	134	355	317	236	275	117	401	227	246	409	226	208	110	80	154	132
22	TRUE	557250	326	1123	92275	122677	130808	116914	71972	161342	64030	52900	95056	151226	113962	74285	98575	35682	66974	63830	116078	92602	126551	82248	123814	80287	69358	52338	58937	66831	111460	85984	71514	172305	92519	69280	111140	73789	75520	65521	111016	132653	76885	66866	137872	198996	75571	39576	91252
23	TRUE	630162	307	92092	155	54	126	130	142	127	227	170	228	137	266	115	189	27	104	137	169	134	81	208	126	121	81	182	166	142	154	152	186	123	92	267	181	317	63	172	218	119	326	58	231	64	78	90	120
24	TRUE	916949	271	5988	154	85	1495	257	90	998	370	212	315	175	92	4253	2143	371	243	497	274	116	130	256	273	165	199	2190	1917	72	358	1756	45	2030	145	113	201	71	320	171	114	642	128	192	85	228	457	140	330
25	TRUE	370518	247	1110	1029	611	1455	997	1417	1082	731	445	1589	1584	1512	592	1392	1041	606	1487	1508	759	911	562	1087	1322	470	1144	634	664	718	712	1556	3003	1909	1396	1972	489	903	886	721	1223	1517	456	985	420	231	1140	1809
26	TRUE	1111133	129	5280794	254	146	223	471	182	113	513	496	334	266	258	257	331	75	410	128	331	251	158	307	315	202	156	298	449	45	123	230	285	113	238	444	217	143	176	173	231	172	277	224	254	228	159	333	393
27	TRUE	787358	117	5281	248692	233350	431084	534901	174932	263517	552609	303406	141695	280750	162426	409050	125699	316908	416629	385194	128440	217953	244011	144609	258294	262996	107547	192138	168846	134086	295060	328720	181279	347205	169415	190560	143527	110870	276012	432384	132303	286762	126535	242783	195007	234902	98720	150274	480096
28	TRUE	792258	144	1102	614	183	236	334	197	198	504	456	214	221	350	140	309	274	315	253	351	548	101	288	267	224	191	317	358	142	265	240	439	135	302	286	232	243	83	450	257	491	220	139	231	173	115	194	320
29	TRUE	667682	319	5780	403	28	546	260	671	368	322	251	1337	380	1431	72	47	577	539	51	371	463	79	496	99	93	225	404	513	446	28	58	351	13247	669	2037	672	477	468	454	251	605	147	1056	403	138	472	670	400
30	TRUE	610984	204	8742	168	471	278	489	702	180	476	335	283	206	310	313	264	254	552	222	224	218	178	218	316	250	121	264	371	395	183	409	248	330	194	319	246	263	204	230	171	374	274	225	335	216	897	296	429
31	TRUE	396734	204		60383	65749	31864	43579	61818	48034	38859	88278	29185	27875	31627	31369	31424	53692	66140	25835	31578	52393	59908	47782	27448	78673	80065	85375	69289	45744	56706	41717	68822	21901	33552	42453	36083	65675	57775	43859	51091	40379	34966	50221	43213	49706	63024	46136	64403
32	TRUE	406706	193	6998	487	809	1260	2001	472	678	1612	542	766	460	424	1835	524	534	1050	940	613	1157	310	414	926	649	443	814	788	722	1067	1489	403	940	297	584	599	451	1041	1143	577	693	523	1988	1195	397	446	910	595
33	TRUE	553411	307	5779	1216	766	198	3304	882	427	921	1972	728	685	311	1023	769	1091	840	786	461	1166	394	456	1262	689	278	214	293	758	483	360	634	98	576	642	588	422	331	324	400	452	1080	1764	330	303	1234	1591	1067
34	TRUE	598019	292	5460677	187	184	318	264	146	174	297	289	252	251	419	212	435	263	188	210	964	1056	126	961	454	782	381	222	434	217	200	181	654	399	514	326	276	303	357	148	277	229	414	251	339	144	121	235	258
35	TRUE	576156	217	827	180	208	215	343	265	257	317	302	633	338	266	698	290	217	249	311	376	315	290	346	420	328	284	271	205	506	219	505	369	448	311	652	343	183	763	229	209	331	771	570	316	601	420	970	455
36	TRUE	630216	255	6508	410	65	113	108	135	73	192	176	135	81	172	128	106	78	124	94	113	670	56	114	135	111	55	121	141	99	88	104	159	806	92	116	432	85	46	89	111	111	2162	83	197	39	65	128	104
37	TRUE	546635	451	1023	417	273	749	248	235	317	1042	430	381	791	732	952	172	609	496	331	203	473	544	180	443	829	264	509	222	296	349	187	360	506	267	839	859	219	339	362	481	465	343	311	669	462	83	561	519
38	TRUE	588249	174	1045	1121	199	234	337	362	170	903	366	408	249	213	230	455	267	476	302	244	490	216	669	269	604	191	327	422	218	233	193	309	440	321	1609	461	361	212	512	226	330	377	233	372	528	831	394	356
39	TRUE	813829	217	15047	1100	440	379	347	1107	563	463	743	1019	1547	915	606	1003	1155	728	556	1243	777	919	1197	967	845	653	668	1053	1573	658	1061	694	1191	1133	1120	952	594	704	1375	820	1054	1494	1345	729	680	499	670	598
40	TRUE	364232	142	145742	67700	68023	19287	32214	86129	41694	33844	106585	38958	37589	39721	81200	40150	75581	80529	20462	51481	57582	75073	61987	36357	91505	215365	97624	76494	127305	57220	80192	78433	17551	57150	40986	59620	88412	117856	41680	61694	53108	73119	75848	43461	106042	163263	74068	62936
41	TRUE	403598	156	439227	172	164	149	198	256	149	249	278	278	168	272	258	262	211	179	256	215	112	158	240	177	279	196	158	197	259	131	155	202	156	259	302	276	196	174	234	217	300	205	188	295	178	194	396	138
42	TRUE	342472	314	1004	23474	18975	46514	57497	19156	35479	35399	23704	44924	26513	27492	31097	36361	17052	38979	34269	28583	30443	19039	23754	4001	59546	8742	50742	39979	17175	27892	14476	30653	40059	24937	36017	34341	20640	17291	22256	16758	29633	33583	15809	29327	24277	23030	68062	47024
43	TRUE	604454	100	1015	11374	13776	28523	6066	8076	20224	13715	19127	3158	25827	32892	10296	15204	9983	15633	21243	9199	16968	22396	6980	7671	12047	4388	25290	3954	4269	12482	2132	17437	12159	20399	7332	18787	1727	6599	9309	15871	19052	18755	1122	4310	28752	5519	43160	36769
44	TRUE	516882	116	997	344	264	327	332	522	236	603	820	514	397	339	547	378	290	465	263	321	420	432	289	374	486	281	348	548	1233	325	308	369	530	333	409	379	403	308	285	325	417	393	421	472	586	381	440	396
45	TRUE	510041	174		905	2375	1895	2768	1403	1348	852	436	621	6681	927	1792	661	452	471	2078	1705	3038	2030	273	4671	1095	1954	332	351	2746	1509	6772	2101	221	2380	477	3635	497	610	531	2386	1997	1663	1057	798	1812	444	876	1750
46	TRUE	538016	218	6140	29630	28907	10228	15571	44082	17255	18006	35618	20679	14789	11553	17781	15620	23921	36398	9421	16503	25309	32285	21006	24769	24567	45571	22625	37069	47129	23030	32902	27906	14449	14883	15944	17803	48525	43725	20481	32048	22699	20023	42350	12415	30437	78423	24970	23732
47	TRUE	674704	117	13849	2978	2714	3579	3449	3057	3052	5506	3460	4190	3482	3953	3550	4726	4223	4877	3056	4096	2887	2676	4959	4543	3856	2636	3727	5032	7067	2887	3568	3043	2030	4039	4954	4326	3168	2602	3813	3512	3553	3442	3860	4260	1991	4780	4771	4520
48	TRUE	399163	117	8158	14019	12421	22633	28035	10327	12182	26961	31261	13125	17586	27464	15784	31435	15202	23135	18011	15709	25275	11035	19988	18855	36609	9193	12840	15344	18702	15505	10821	30552	12364	23109	26103	10207	15010	6759	25817	9692	14311	21938	17759	26355	11021	9360	13938	14168
49	TRUE	691214	103	6613	1120	1346	561	1085	518	670	1167	1492	870	652	885	1065	938	1584	860	591	977	696	1054	1345	954	845	978	972	1664	768	785	5288	1333	245	653	754	1211	615	586	1840	1530	862	1809	1106	1147	815	466	761	1134
50	TRUE	711066	313	985	34564	34424	59470	65599	30415	38189	83170	50641	29147	39744	28905	60629	29396	44169	68226	51890	29541	39294	37184	34613	47313	44435	20288	35022	30784	33909	40638	48841	33413	43888	32564	43271	28276	24402	40912	60680	25978	43433	25658	32227	37633	40275	19643	32429	81078
51	TRUE	489576	156	7405	83186	108055	115072	105704	103445	112762	52859	61980	89028	89030	102344	97907	86531	66248	60336	98260	85165	122820	107258	106175	88089	74961	137031	117465	111697	73231	101298	83397	87584	122845	91216	71779	131464	62477	89757	92723	118259	86832	105446	56696	87497	128882	71763	63156	72307
52	TRUE	259625	147	971	33625	28835	40806	35743	15288	34608	18997	21317	39063	33245	25619	28980	37028	22045	20272	46123	26860	35881	17387	18823	16891	44033	7928	14533	62231	6789	25747	10627	24468	16337	28403	39993	35375	11155	16614	26459	25693	30062	38164	17436	31071	19203	5100	14427	21537
53	TRUE	584723	254	967	164	130	160	164	230	117	198	161	159	123	122	147	131	158	121	113	177	118	97	187	149	178	106	341	258	230	108	143	163	157	161	217	142	214	243	188	168	227	828	153	258	92	125	137	173
54	TRUE	619715	142	6262	10549	6483	4025	3216	7167	5253	9303	9928	5861	6496	6823	2982	7004	16747	10068	4205	5777	7981	8338	8869	3944	11128	7702	18860	8250	3124	5931	2834	10292	2876	10568	12544	5358	8164	3723	13989	6828	10485	6054	3898	5775	3874	2696	3260	5998
55	TRUE	778858	339	445639	3977	3218	2976	3338	3077	2606	5172	3495	1811	3137	2688	3463	3343	4842	6124	2652	4431	2538	4083	4993	5713	3740	3539	3254	3704	11408	2849	7471	4291	1573	2942	5078	2940	2704	5457	3693	4788	3592	1636	5700	2951	2967	4741	2399	7706
56	TRUE	754493	327	8221	235	417	482	600	317	342	780	1089	862	218	27014	950	908	277	546	413	713	425	328	900	444	811	342	654	1020	606	522	801	790	361	622	657	576	631	550	672	518	342	836	625	1268	164	328	872	547
57	TRUE	821168	187	95421	247	126	220	420	211	91	535	445	328	213	386	225	284	270	454	265	207	274	216	254	354	294	162	304	257	290	216	282	249	227	343	303	249	204	196	312	217	253	289	283	382	209	174	238	413
58	TRUE	286258	130	5288725	9200	10534	9353	2448	6193	10085	5392	5483	9244	7369	10896	10511	12580	3501	5570	11504	7295	6427	8086	5028	6420	824	4788	5064	7523	7361	9345	3579	10275	13516	8237	9796	9303	8860	5107	8094	5126	9310	6525	9707	11704	10356	60	6781	5482
59	TRUE	470102	179	936	4395	5181	3107	2781	5279	4587	681	3839	5340	5236	4081	6992	3756	3146	2432	2210	5290	3146	4360	4359	5584	4345	4641	1385	3183	14745	3980	7920	4622	1147	4132	4205	6112	4960	10667	2048	6966	3735	4200	5086	2542	6470	11736	5491	1994
60	TRUE	723859	202	65150	304	455	404	668	316	345	390	494	510	252	402	578	391	157	305	219	517	362	294	425	486	568	311	274	310	391	299	388	417	302	384	617	551	423	368	484	394	412	371	738	526	504	493	666	647
61	TRUE	634543	285	11005	1971	1729	2829	3211	1858	2092	4555	2656	2043	2180	2300	3152	1929	2376	3754	2318	1922	2094	1933	2331	3221	2268	1425	1864	2193	2700	2060	2729	1858	1967	1815	2339	2170	1552	2262	2870	1847	2917	1704	2636	2724	2553	1490	2609	4404
62	TRUE	637668	301		732	420	482	589	482	323	958	1256	1152	513	511	448	976	2063	1045	380	693	541	411	662	770	7875	745	5340	5606	642	558	478	820	295	881	1612	615	3280	450	504	633	1396	609	530	619	484	731	903	806
63	TRUE	483977	176	6137	9693	14375	5049	7550	16097	8316	7387	15171	5869	5020	5214	7665	4857	8961	15600	3378	7640	11668	13095	8759	9482	3115	22060	10198	12848	17858	11468	15896	13294	3108	4700	4647	7237	23585	16699	6327	13600	7616	7634	11347	5742	14740	34692	10359	12318
64	TRUE	287964	241		6848	2677	4120	18543	2887	3751	3707	5714	5755	4172	4335	5067	4516	2562	6670	3659	2975	4274	2734	3189	2696	8842	982	2677	3355	2192	2447	1756	4954	1747	5407	4815	8841	2116	2926	2672	2585	4677	6279	2810	4059	3991	4209	7074	16398
65	TRUE	645005	205	18950	10534	4894	3074	3075	732	641	2262	3921	5097	5439	274	2254	7907	5187	4649	4464	5089	3662	109	5730	5388	5365	2620	3033	1235	1466	3368	2061	3206	2675	6714	5065	4837	1710	2126	4915	1258	2482	4519	13609	23	1461	2705	4555	3672
66	TRUE	665530	103		7482	3209	3408	2336	5643	7707	1586	1459	7107	14152	8466	1372	1345	12942	2340	5861	4612	3799	3960	4781	6663	2852	1712	1653	14123	2934	6213	5916	4220	3083	1580	9106	3507	1484	3762	21990	5109	7757	7052	7707	3751	2404	1405	1540	4992
67	TRUE	1177212	204	92146	8565	485	3668	4264	4083	287	8478	2120	1047	3450	1731	2781	1795	3817	7795	364	3740	10016	5996	5597	1841	3697	3881	10750	2872	3797	508	195	7514	2505	954	1786	5047	677	5619	470	6286	1924	3918	715	738	4887	4923	14089	3714
68	TRUE	955559	361	6255	3379	958	1076	2001	3668	751	2297	1928	1342	1548	579	11847	1071	2675	1870	933	1548	3753	2558	3041	1370	2136	3912	4329	3216	2999	1572	918	2381	1479	1149	1560	1380	2657	5059	1659	3056	1243	1725	1984	837	2445	7418	11047	1906
69	TRUE	461034	233	222656	3224	1953	3143	2728	1988	2430	2416	1972	2442	3254	2124	2018	2764	2883	2840	3140	3548	2575	3391	1973	799	6971	1241	3189	1765	1332	2938	853	4762	6091	2597	3409	2692	1659	2969	3070	1206	4002	2613	885	2806	3014	1328	3143	4260
70	TRUE	244928	154	10935	553	460	742	895	475	746	733	736	1125	344	524	889	575	274	1813	388	357	522	490	426	342	718	343	1109	1134	598	516	303	626	188	356	553	668	751	380	376	483	416	614	320	534	455	1056	1319	769
71	TRUE	662967	156	5962	69088	18071	11175	10456	8856	14791	58211	109183	11406	17121	16082	5712	22669	64150	91460	8653	14218	31672	22440	19525	7563	19543	24872	151565	46637	7355	18058	4099	41871	3453	21971	30645	14239	22620	3504	20355	12588	45593	17691	17512	15470	8448	4429	7383	37688
72	TRUE	777102	337	5280450	1157	1161	1036	765	972	665	1275	833	398	757	644	1465	396	918	2308	916	1731	1170	1139	1309	2107	594	1593	910	770	3122	846	3587	951	429	674	1127	929	464	3070	1285	1715	1207	804	2576	775	755	1382	419	2193
73	TRUE	569799	204	2724705	205	172	348	439	207	206	432	434	346	182	380	536	258	208	410	531	266	257	260	1421	492	344	386	208	586	151	240	384	263	280	201	283	354	161	307	395	179	280	1432	393	318	185	159	240	295
74	TRUE	350582	158	6106	114070	141766	51460	81568	152244	80359	72527	160038	73266	57351	56128	89275	70686	81330	132179	41669	95947	108728	113812	93470	95504	123408	235382	112840	149099	228279	97820	155764	120733	61793	62170	70820	76328	212697	218377	70662	115754	83763	79679	148828	67274	124932	385790	95144	114106
75	TRUE	548310	117	3893	8191	5837	9068	11434	6819	10381	15264	9860	7228	11738	11320	13622	5135	6944	14339	17250	4559	8378	8181	5945	13997	7246	3063	6484	4807	18445	10511	7983	11861	10042	7126	7239	5781	7344	3472	8886	5324	9247	6109	7422	10615	10423	4945	7686	8827
76	TRUE	769271	218	161166	1900	743	300	918	1597	476	1954	1582	244	1076	513	246	501	454	444	173	739	2522	581	340	450	1012	1704	1152	1510	1544	748	297	925	101	1873	385	352	414	1471	309	939	2846	378	896	256	562	3018	947	2349
77	TRUE	490829	292		478	371	419	493	447	574	432	372	495	707	738	726	953	474	306	1239	1167	1055	1143	1164	697	778	524	252	559	591	503	383	734	892	874	373	1341	426	819	613	445	730	876	418	449	400	830	769	454
78	TRUE	359190	158	6306	43865	54833	21138	25625	58600	29871	29981	53667	28749	25831	27030	38792	31085	35333	42283	21185	40160	42701	50477	40839	40386	54847	91112	53907	44586	74406	44997	56641	45996	29508	25307	38125	34863	49511	60431	34191	41981	39349	33918	60037	26513	49907	108894	38587	44322
79	TRUE	750645	117	10465	2631	2474	4389	4657	2208	3012	6365	4472	2477	3222	2697	4718	2713	3411	5397	3458	2620	2454	2751	2868	3434	4293	2207	2689	2915	3135	3029	3797	2987	3040	2789	3553	2625	2471	3034	4112	2453	3464	2488	3064	3300	2697	1894	3625	5893
80	TRUE	845491	318	440043	235	273	212	322	223	234	412	344	567	292	160	264	217	239	376	274	340	228	211	313	247	645	130	1821	508	218	252	197	409	155	209	394	414	295	135	219	237	164	319	223	289	98	119	328	363
81	TRUE	729867	305	892	86940	219370	409599	323196	127548	255754	354940	139699	325607	235772	365374	261632	261084	148013	179618	435309	426472	293144	274192	182348	386589	162923	144151	193969	180328	122131	261781	265766	331317	215322	176729	301345	389744	166146	164046	274978	255916	249203	245653	133107	302967	252872	48059	661221	152570
82	TRUE	675911	318	53714838	275	98	151	959	93	232	216	372	224	239	158	242	237	245	233	600	373	277	217	395	349	153	457	241	258	86	102	214	316	199	767	134	165	159	159	160	427	185	142	381	229	141	385	276	199
83	TRUE	1017326	315	8582	56	77	85	146	89	96	211	192	112	272	1884	146	200	107	129	77	103	99	64	117	187	163	65	121	184	207	65	98	131	110	162	163	98	122	216	211	72	173	100	118	848	369	80	952	253
84	TRUE	897806	230	6021	24250	28296	49331	58750	35055	58417	52579	36252	43561	40567	23205	109493	33993	14933	42966	46779	32240	35009	35402	24856	65033	11864	4992	4485	7809	35078	33576	58916	13984	14366	23025	20723	55502	6638	30704	16415	21193	34634	39440	26328	20266	54127	40750	63930	52521
85	TRUE	764543	202	92904	263	161	219	164	610	200	273	236	230	260	253	163	218	241	289	317	401	267	201	255	305	197	151	146	166	504	144	254	240	229	216	203	217	154	123	291	168	249	353	414	243	183	242	318	160
86	TRUE	848697	129	5282767	384	264	583	632	458	347	1070	1073	608	470	707	269	695	635	641	530	691	527	743	596	634	959	576	1593	1549	2943	453	344	927	583	663	777	772	560	699	666	702	610	408	458	648	345	1119	965	1217
87	TRUE	618133	265	790	49151	62711	22521	40889	76391	23237	32915	41167	32028	35963	23854	49560	19640	63989	43671	22134	38548	56682	45532	35107	73201	57134	59932	28657	47936	89091	47408	91181	49442	13953	27319	50533	26491	76832	70493	25287	72702	57333	30771	65866	12305	68438	59644	51216	36258
88	TRUE	254242	146	787	4658	6566	9313	11435	5555	5177	18336	13062	3461	5582	7914	10963	7646	6288	14594	8462	8090	8406	5290	7222	7971	5574	2396	15839	11411	3993	7656	8691	6141	8632	4997	6030	5514	2971	5650	11864	6688	7291	7022	10794	6843	4237	2647	4631	12016
89	TRUE	325357	278	16639161	212	515	581	815	353	397	570	668	339	436	458	742	560	473	588	625	651	749	323	511	530	542	244	493	768	467	377	691	428	319	382	544	457	355	477	591	335	381	693	526	505	229	244	467	730
90	TRUE	444264	218	12647	112	82	124	112	92	135	183	183	150	137	172	204	172	104	130	118	100	92	99	141	154	196	72	115	192	149	70	112	171	156	184	125	131	100	76	140	164	139	170	117	168	120	84	166	110
91	TRUE	663938	154	6274	15275	6905	3056	2823	7405	4268	8134	13668	3134	5574	3908	1803	5135	19073	14991	3060	5463	6662	7165	6616	4323	6184	10406	19969	11098	5465	5254	2810	8920	2319	5934	7866	4454	8719	4453	7158	5896	12508	4950	5401	4005	5793	6005	4957	7387
92	TRUE	955831	324	6802	4512	3819	5899	7374	6985	6871	6522	6920	6315	4964	2289	7646	4367	2121	4712	4917	4546	4671	4882	4295	8648	2366	903	1063	1700	4536	4042	7466	1715	1366	3442	2308	7253	1304	3666	1495	3630	4578	4808	5245	2463	4450	3174	3887	6303
93	TRUE	744267	352	764	5559	4491	2296	3729	6249	1724	3487	4776	2885	3145	1439	2279	1597	3695	4970	1722	3305	4873	3872	3318	4444	5811	3364	1471	4363	5349	4635	6745	4891	1104	2005	3483	4321	5639	5001	1320	5899	4735	2999	7981	1000	3879	812	2036	2168
94	TRUE	229810	177	757	1117	874	1502	2349	1002	993	1610	1858	1548	1260	1644	1327	1519	1128	1780	983	1157	1180	769	1589	1427	1992	824	1649	1594	1005	1327	1040	1233	937	1331	1623	1642	966	935	1192	741	1398	1469	1110	1357	1134	701	1562	1709
95	TRUE	511031	171		189	173	198	181	147	162	225	209	277	176	213	243	177	267	246	144	190	154	179	137	244	292	96	255	152	201	159	168	237	189	155	265	268	170	117	235	178	276	198	151	270	221	212	423	203
96	TRUE	364262	174	750	334983	397459	359453	343844	366643	451864	302467	283014	341913	409330	333619	252623	214010	285281	230100	375371	281158	407206	406742	328256	330057	312341	407954	315177	309347	337636	398007	370195	278470	199810	303435	263643	363738	307366	440113	261592	404506	335552	350159	236692	348408	363569	258549	283873	323169
97	TRUE	574994	243	2526	169	211	352	428	149	195	251	247	317	220	253	346	299	184	245	253	234	228	187	225	213	240	104	244	242	171	213	151	229	174	218	352	298	148	163	188	217	192	225	146	384	223	119	358	373
98	TRUE	591357	299	754	3776	2974	13731	12968	2451	7762	7348	4769	7221	5284	10208	57518	6538	3169	11622	6728	7816	2118	5754	4117	4053	6932	1070	2828	5214	2938	2597	3459	3603	6347	3577	4383	8816	3303	4288	3168	6264	6045	5118	3321	8722	4511	16199	1958	10072
99	TRUE	801542	204	656504	220	177	149	322	267	156	333	392	155	187	177	508	222	171	367	151	230	234	210	235	424	238	2012	1534	367	1390	130	292	254	141	180	479	220	293	919	458	430	180	187	250	195	218	1164	1141	606
100	TRUE	343749	205	753	18231	26547	19126	26722	17629	19571	17768	20513	17302	10999	16914	19092	19244	15190	29109	18170	28381	14676	21655	21208	23756	39014	31627	26173	21813	50130	18169	35885	19688	22645	15080	23032	28546	18169	37857	10399	30588	14565	19409	30036	21291	20646	28739	22184	29397
101	TRUE	377001	189	439194	5128	4541	2854	8066	2040	5170	2857	4344	3875	3156	2510	7893	4708	3696	3556	5746	3409	4138	4320	3279	5942	8661	7045	7022	4784	4301	5366	4716	8950	3891	3546	4296	7796	3600	4219	3174	3379	3982	6088	5902	3566	9894	1764	4594	9259
102	TRUE	599904	156	5961	19091	8334	8652	9102	14261	8102	14726	15248	12144	11204	15336	11480	11345	74010	10418	9242	8507	13966	11032	10504	13788	10567	8617	27264	15589	11578	9181	7472	12588	18044	18010	14533	12062	8684	7716	12887	11458	20872	10876	6428	12795	17999	11583	8751	8741
103	TRUE	528717	246	33032	77294	69263	91601	81891	67982	102997	52859	58246	92332	85957	82546	104230	58609	53616	69837	85098	53140	74259	91857	46962	58601	77699	42247	76571	62736	39658	78455	41885	69311	41418	90974	53383	95683	51494	62791	56236	62272	96429	86488	25694	89787	127935	43788	85745	79574
104	TRUE	666401	333	94715	362	100	169	144	84	146	159	192	237	158	244	121	460	270	223	218	314	177	183	237	250	397	102	203	170	175	168	88	228	323	255	506	230	177	131	326	217	202	451	308	320	133	213	206	207
105	TRUE	806065	387	5958	325	794	377	317	571	139	460	780	592	127	167	258	185	480	806	130	203	712	216	179	126	796	118	803	895	216	506	115	226	84	265	241	274	407	54	140	805	302	506	186	131	166	613	128	308
106	TRUE	650726	160	107526	423660	327708	244781	91279	383332	328908	69525	87231	485717	378976	586900	34602	776327	517041	64386	362020	451792	290497	210479	741723	295804	188151	173651	228184	246448	187746	304284	234118	233427	206334	658379	672763	341703	296322	94874	461706	409632	251291	437108	423505	488393	41132	278829	67792	58038
107	TRUE	693140	333	10690	521	381	280	316	135	232	293	377	183	163	127	176	230	209	344	171	498	240	269	448	207	496	179	440	523	102	415	3159	683	148	298	354	947	163	230	830	488	723	856	437	247	135	306	167	403
108	TRUE	1026222	223	92729	197	169	343	653	282	323	1002	447	262	178	482	1946	203	155	1800	413	351	593	219	506	234	201	180	760	290	347	449	160	337	165	244	291	308	181	202	388	264	327	523	193	349	795	767	440	876
109	TRUE	817783	387	99058	242	346	331	219	347	122	306	282	433	149	144	121	138	204	494	116	199	335	167	206	115	312	81	386	197	133	305	112	277	60	194	149	313	239	69	111	287	260	358	143	189	126	409	120	225
110	TRUE	390853	245	444972	3784	5839	6348	4854	4866	4616	2762	2316	2574	5181	5401	1707	6099	4727	2216	5674	7804	6448	4519	4888	1407	6698	1609	2188	2460	1716	3348	1896	6596	4186	4832	7090	2683	3030	4038	8543	3391	5483	4178	3911	2685	4346	1407	3988	5406
111	TRUE	577861	117	94270	1929	739	715	933	841	1307	1277	1243	859	625	971	4598	1013	828	1227	750	1022	1430	1499	954	972	821	1125	1046	1078	2714	906	752	902	4121	668	1228	1026	1050	1295	1604	874	621	1076	1670	1083	4828	1035	1533	1957
112	TRUE	584612	117	94270	681	331	363	538	462	342	806	793	510	511	665	954	535	753	721	355	599	587	607	515	588	530	489	737	692	901	505	452	700	1256	398	576	525	477	613	707	463	512	513	725	682	611	583	798	955
113	TRUE	804605	315	69507	1142	1375	858	404	1246	254	612	1527	1183	457	228	146	213	777	1836	135	352	1253	450	392	138	1622	166	1200	1559	150	806	115	677	135	410	352	706	569	87	193	1251	659	1193	260	145	309	1522	203	643
114	TRUE	800708	387	65246	205	135	125	153	175	109	209	357	258	183	141	150	142	97	119	112	158	184	83	166	183	380	110	213	293	183	141	147	177	165	215	187	131	192	105	117	107	126	210	134	139	94	161	196	214
115	TRUE	644460	217	5984	536	469	388	666	665	308	1905	564	514	475	335	2565	1067	379	395	341	410	341	211	570	359	452	272	356	561	611	377	4066	320	2796	542	381	489	353	590	489	442	368	607	2583	303	472	1044	5317	784
116	TRUE	585516	246	643975	51	76	129	188	97	104	211	165	138	86	155	375	110	71	130	118	100	119	75	96	118	121	66	146	179	208	115	144	126	107	89	140	149	88	150	117	121	93	103	102	260	167	185	144	189
117	TRUE	344330	174		74839	33271	13661	45525	37782	48582	3817	34747	50260	61513	22812	27409	47606	20898	27854	32654	34773	25034	49941	42274	63556	55513	44742	13074	17061	66774	34596	49370	50955	11661	61016	37610	81292	38899	51482	16815	41100	28128	52305	198891	26376	37673	48249	40242	33974
118	TRUE	316988	211		3817	2538	2761	6080	4146	4114	2462	1953	4426	4346	210	8737	3468	1940	6251	3572	2656	2557	115	1257	1731	3942	292	1602	3443	2064	2011	2421	1591	1633	3223	1467	5594	1602	2456	270	1803	2248	2220	1175	960	140	7110	255	2183
119	TRUE	407645	147	5325915	7176	20731	11096	2118	18454	1067	19171	27362	16341	14603	12010	9270	13600	15731	20959	8964	14406	18564	2866	21845	13476	21930	26101	23826	25319	3569	16104	2833	22556	981	18923	14855	11254	21800	2944	12203	16119	5400	11760	18474	21546	7913	4121	1811	345
120	TRUE	512521	218	2781043	217	172	123	162	196	142	216	214	146	125	139	435	210	156	230	110	132	132	175	202	145	207	197	247	260	268	156	198	234	143	147	212	202	166	108	171	213	214	201	118	305	273	268	227	247
121	TRUE	471274	205	222285	263	311	390	268	554	446	465	251	356	796	654	425	555	654	329	505	722	506	486	631	548	392	272	297	306	751	402	472	482	1063	721	652	530	166	425	898	476	431	899	621	316	211	205	414	413
122	TRUE	508488	243	8193	354	431	739	779	444	412	1139	743	524	457	746	651	418	506	912	690	592	570	394	822	655	509	222	610	833	361	480	620	380	524	439	558	394	349	889	707	354	522	542	512	582	296	255	438	602
123	TRUE	247379	98	8182	696	527	774	502	542	515	1813	1245	835	577	586	1259	676	667	1513	820	626	651	338	660	1068	661	405	1328	723	667	752	1014	936	527	571	759	409	304	273	1125	714	1111	950	638	1185	568	252	636	1281
124	TRUE	873228	204	91486	1346	276	333	504	459	251	729	882	224	409	366	278	304	345	329	204	190	619	307	354	464	390	196	383	434	274	321	203	492	98	212	250	262	300	111	373	331	503	275	281	366	182	297	289	824
125	TRUE	849610	239	227277	206	258	583	536	196	200	718	1245	918	184	629	154	597	240	383	519	374	560	246	353	155	669	465	357	867	743	104	253	1054	839	727	657	673	409	315	401	407	316	368	542	815	169	351	724	535
126	TRUE	956026	233	6857565	297	206	283	413	382	259	533	516	353	291	166	1287	298	332	363	203	294	440	339	384	414	320	418	797	427	390	262	272	372	204	236	264	365	313	561	235	430	207	350	310	229	360	764	1099	370
127	TRUE	975265	169	6131	1599	244	1708	2242	1169	1073	1608	571	1346	1458	1617	3087	1046	375	1305	809	776	578	469	491	826	703	230	550	9362	1217	267	206	629	508	1239	806	914	184	987	560	251	946	700	300	856	1824	2488	6609	2666
128	TRUE	861380	217	290	1889	6501	5835	3802	7884	6168	2577	2554	7910	2610	1850	8297	3923	716	3181	5194	6391	4052	6863	4611	4999	1806	2755	1063	1581	4901	6976	15271	1731	3930	1114	2115	12793	3084	4579	1731	9126	1763	9358	6717	2230	5693	9243	1194	1504
129	TRUE	804143	218	67678	3821	4120	988	887	615	1103	1018	1730	599	2075	1121	465	580	1233	3983	2324	733	2252	2333	1596	1312	906	873	2104	1748	516	1444	676	4694	283	2646	595	2536	365	558	840	3185	1355	1570	964	1284	971	1177	1665	1032
130	TRUE	715639	220	439498	251	203	201	395	108	138	401	412	150	221	156	226	218	215	494	186	257	398	124	193	757	188	85	182	559	159	203	190	529	176	305	349	177	267	188	164	363	315	152	194	212	137	620	453	294
131	TRUE	501345	220	594	6548	6341	3253	7043	4570	8542	4687	4604	1502	5839	5306	6172	2031	4664	6615	7695	5613	5601	9859	2160	8164	2036	3833	7202	1261	5168	4945	3694	7732	4045	5571	2079	10054	886	7486	3796	6085	4396	4353	2523	6837	7862	10024	11471	8268
132	TRUE	502434	115	588	7722	8267	11353	4677	8883	12204	6742	6962	16352	9772	11575	17344	8488	5506	9599	11533	9270	7873	10248	7736	9979	8062	24372	3152	8556	14422	12561	9335	7260	61530	7194	9957	18944	10217	6778	7220	9798	11643	12936	7615	13751	17797	17898	22965	6278
133	TRUE	704838	318		6330	11611	34117	47269	6739	65636	13303	7808	16757	15771	51269	21065	26962	40970	9671	68490	7604	12692	16077	13950	6433	16185	13293	14096	8485	3831	17365	13062	34740	15465	9180	8548	12022	6450	10260	11746	34960	14193	10720	7101	11399	32733	9527	37555	34308
134	TRUE	622308	157	9750	1001	472	392	454	691	273	738	1071	330	356	608	227	411	1512	1039	362	383	472	768	680	259	646	828	1830	1059	468	446	733	897	362	666	517	589	818	241	632	645	732	498	417	305	479	400	467	422
135	TRUE	616681	273	311	4968	2223	4631	2640	3048	4272	2980	2631	7468	3903	5304	684	8209	4856	3599	4008	4209	4403	2549	4530	857	2027	356	4461	2756	877	3224	596	4075	1915	8055	5148	5850	1069	1198	5324	1342	4489	4856	599	3676	918	769	2308	2036
136	TRUE	1075918	129	5997	110445	68987	135710	133898	133711	86519	306399	218917	185769	149452	114114	216152	141784	149062	261217	104659	120777	134294	91021	96336	151534	185634	59188	224130	145096	111720	79266	129534	128740	100284	127629	131946	114677	120391	81160	97051	95402	125071	143742	115202	106107	100432	99553	130953	215536
137	TRUE	956355	204	160514	5025	1409	1583	3037	5484	1207	3561	2856	1912	2215	890	16476	1555	3770	2777	1360	2323	5384	3626	4171	2081	3025	5303	6172	4539	4130	2133	1553	3200	2061	1632	2107	1953	3545	6873	2385	4254	1789	2414	2936	1087	3520	10446	15372	3028
138	TRUE	343899	201	379	1237	1169	1833	2014	815	998	2440	1415	1205	1540	2299	1719	1485	1544	1682	1429	1123	1862	845	1297	900	2503	903	1367	2567	1483	1259	1244	1499	880	1182	1399	1429	1228	604	2310	730	1404	1907	1356	1546	806	746	1226	1126
139	TRUE	451122	117	2969	2388	2081	3864	4483	1865	2906	5282	3645	2411	3261	3736	3188	2492	3019	3890	3661	1935	3588	1986	2653	2843	2655	1515	2050	2417	3277	2811	1888	3561	1990	2937	3107	2508	2168	1217	4231	2099	2927	2536	3091	3749	1932	1645	2409	1860
140	TRUE	571672	171	7913	221	149	159	183	285	127	619	236	337	190	227	163	829	1092	193	119	349	131	118	411	499	416	149	237	641	361	120	158	215	200	335	584	262	284	75	211	182	227	259	121	291	134	75	139	215
141	TRUE	431950	248	239	1869	2826	8830	3506	4896	3734	2535	2629	4327	5328	2791	2526	2144	1750	2608	3430	6651	1669	2579	2880	2399	2506	4044	2238	3766	2547	4733	2188	1904	3531	6807	2322	5602	4195	2291	3312	2953	6189	4910	1451	3714	4409	3370	2807	2808
142	TRUE	338714	179	243	9511	8640	14106	16449	8167	7807	22353	17708	12427	11421	13623	14188	12683	11301	16524	11917	10486	12224	8178	11561	14626	14354	6160	15191	15334	9035	9814	14458	12406	8462	10447	14727	10688	9178	7001	14491	8150	14288	13068	12035	16077	8391	5206	10765	15432
143	TRUE	919675	117	8215	840	420	920	1144	454	851	1969	1516	910	1879	1021	959	883	522	1347	944	878	429	499	901	1331	1149	536	1120	1236	717	520	731	1040	575	862	1113	2638	653	658	804	731	666	725	643	1291	1258	468	866	1272
144	TRUE	610175	317	2266	148	137	154	203	90	113	119	99	281	111	317	131	52	296	257	152	255	95	83	239	115	369	146	671	194	37	189	143	128	288	269	317	269	70	78	122	90	294	248	77	168	126	137	254	190
145	TRUE	480295	232		49997	45855	67110	112438	40482	51978	33639	32343	60245	72336	61905	28900	51261	37692	35623	69430	39649	65360	39302	27925	42286	67176	25522	67168	39784	15513	49614	21637	46324	10549	41772	37293	47181	42860	29709	27786	38417	51611	48402	13292	43247	53749	13627	41145	74111
146	TRUE	554276	116	236	10526	6612	3405	5078	10607	5189	5365	8344	5380	5744	4196	4749	4819	10869	7766	3108	3827	5814	7926	5136	3800	8872	7487	8587	7371	6887	5524	3438	8040	3925	5126	6276	5009	7594	6243	5423	6778	7366	5129	4068	5993	8754	10503	6934	7204
147	TRUE	672508	332	5785	166	85	108	111	157	76	176	229	118	158	217	174	319	226	135	96	230	104	70	296	170	104	72	140	26	189	82	112	203	75	337	343	286	89	64	205	152	172	214	170	181	91	137	186	117
148	TRUE	835751	91	5312542	11069	9263	4258	4659	13563	6930	15224	13681	2096	2527	6041	11273	1951	6299	35138	6280	7512	8308	15700	4483	16367	705	17231	4947	599	31907	6267	36458	8457	2179	4821	1715	10985	1272	19885	5193	8366	6654	7203	25971	4510	14774	17314	12050	21398
149	TRUE	856203	117	10467	3701	2575	9883	5904	2471	2804	7405	4617	2406	3210	1851	6779	2093	3569	6263	12144	2149	3020	2958	2161	4768	8549	1603	2733	3155	2010	3395	3874	2770	328928	2381	2783	2822	2550	3132	5258	2522	4554	2442	3689	2635	2421	3235	2122	5193
150	TRUE	572600	307	94154	72	149	90	222	144	157	187	179	212	60	200	107	235	244	155	172	225	144	131	212	174	263	51	164	53	140	170	209	203	302	154	177	178	11	254	165	170	181	395	117	258	302	130	404	208
151	TRUE	546892	217	229	258	231	278	429	458	442	407	381	321	377	446	600	388	205	320	277	295	367	431	383	378	348	223	231	407	590	317	389	312	444	494	423	501	224	395	394	219	344	468	567	495	417	414	634	489
152	TRUE	455266	218	100714	1177	1229	1301	1415	1478	2125	751	1153	1922	2272	1902	1047	1332	1174	549	1316	1419	1540	1602	1538	1160	2124	2590	463	1238	2813	1228	1374	1771	405	1815	1547	2435	1836	1557	897	1807	1239	2178	563	1203	1928	1903	2348	1419
153	TRUE	507734	198	51	68	114	88	12	132	44	297	194	243	64	61	133	276	71	130	162	38	16	78	143	145	93	30	181	2	106	87	89	185	86	58	69	149	145	60	171	124	136	180	103	25	92	82	179	160
154	TRUE	723133	100	203	355	278	319	311	399	179	551	467	730	290	457	217	1093	571	381	231	846	343	222	820	588	1070	277	469	980	432	218	319	442	276	423	2140	398	1189	186	455	504	450	346	422	362	259	410	342	403
155	TRUE	246015	116	5950	195999	269402	105817	131350	251617	191406	164496	313590	216753	130941	142395	278511	187991	204865	235993	93628	176808	186786	207571	211222	137101	194363	328934	217765	258190	318071	223527	163329	237594	367889	211350	174751	169341	386340	331642	197333	216690	232838	244586	214689	259906	233242	321550	283017	163725
156	TRUE	475399	111	196	369	363	819	1224	237	418	1236	1324	776	539	771	567	591	515	719	493	797	546	1419	881	860	811	442	728	1273	665	404	777	1008	507	511	1196	1183	428	452	1519	669	3878	626	802	1180	507	484	781	667
157	TRUE	1038945	169	6083	211	238	1402	1377	750	1211	1288	575	554	4921	6665	2046	2498	574	984	1189	827	415	532	473	431	809	77	410	247	771	153	158	442	3352	2751	1032	609	258	1053	3237	326	1723	691	113	3236	2803	877	5204	4347
158	TRUE	917818	236	60961	1087	503	5343	2287	923	1469	918	1587	2052	11108	3334	10217	3960	131	1769	4485	1225	335	1219	1675	3233	1062	183	208	374	1435	576	1583	491	5795	2630	915	14809	280	1354	1197	721	643	1492	2411	4798	5883	649	1943	1794
159	TRUE	646247	264	190	104	82	140	195	64	127	220	223	150	150	272	362	121	112	164	136	129	117	158	161	253	175	57	130	149	185	100	209	119	315	111	179	212	124	117	211	124	132	146	150	224	279	224	247	344
160	TRUE	238719	105	7410	3733	3483	5600	7383	3899	2803	10898	1772	1034	4181	929	5803	851	4112	7483	4425	1037	4583	3171	1007	6580	1377	553	6011	1458	956	3547	3944	1151	3885	1514	1082	901	863	3316	6938	987	4076	949	5241	1212	3510	566	1006	5711
161	TRUE	863982	174	1833	123	115	124	668	148	170	247	236	183	97	142	211	182	109	248	158	264	151	135	133	191	163	88	225	387	264	127	461	149	86	165	161	254	123	105	128	178	192	148	280	247	123	454	130	141
162	TRUE	494838	142	95562	183	139	168	260	133	193	330	280	200	229	264	330	281	182	207	231	182	246	210	329	303	263	123	208	253	195	176	125	214	237	182	387	178	201	140	250	152	209	378	149	260	174	185	211	188
163	TRUE	967673	236	439176	202	131	212	260	236	227	401	240	247	166	418	474	213	144	216	138	250	206	190	181	224	263	61	167	222	562	96	186	189	616	128	199	193	141	223	167	125	198	243	161	320	434	276	397	487
164	TRUE	536304	174	138	493	405	243	351	688	363	432	586	370	299	214	560	366	377	562	198	345	392	512	344	391	494	748	466	700	753	401	443	520	4144	342	371	407	817	662	388	489	410	383	582	308	503	1146	428	403
165	TRUE	469713	243	649	191	137	257	154	261	187	233	260	242	253	181	242	244	148	208	131	230	342	410	162	221	370	324	158	233	808	214	111	294	326	428	283	208	239	284	164	169	406	146	222	187	548	365	423	624
166	TRUE	481319	140	825	188	187	337	466	219	195	227	333	401	3434	296	185	290	137	220	243	233	265	154	214	206	356	153	292	303	2868	191	147	249	124	231	238	260	228	148	197	225	262	283	166	314	254	141	193	276
167	TRUE	325197	233	10413	158	181	133	130	195	195	242	227	214	197	213	194	270	209	190	152	225	201	265	209	256	317	137	179	273	313	173	185	179	908	250	236	226	294	214	259	191	206	177	211	264	143	209	220	498
168	TRUE	609618	299	724	1121	875	924	781	149	1558	775	502	570	272	2285	215	1696	2038	305	1276	1125	606	1636	491	318	2255	587	6820	1134	155	1506	241	1885	170	1377	1583	563	598	207	1625	724	1605	1070	233	680	216	81	433	2381
169	TRUE	516416	193	3848	210	139	200	198	257	101	315	317	231	140	200	302	268	145	228	113	189	115	141	212	264	238	286	262	245	1416	108	211	179	146	136	199	154	180	139	155	151	137	137	243	254	121	196	509	189
170	TRUE	278651	191	92135	17144	6738	10577	1915	2704	3954	3293	939	1546	5473	4912	1610	20374	14087	1131	11496	24940	6104	15288	16080	5593	56966	4899	4262	11055	17913	4900	9151	6298	12952	2113	11471	10548	4014	2536	25735	18065	4681	1177	22114	10578	6167	1421	555	1646
171	TRUE	452732	174	64956	1342	853	2448	2134	1404	1374	1914	2094	1433	2100	2144	3203	1565	904	1247	1534	1596	1613	2399	2030	1227	2144	1329	1266	2168	2535	2186	2316	2406	9609	1335	874	1272	2198	903	1790	1438	1069	1770	1202	1835	2190	850	1799	1423
172	TRUE	319992	193	447661	398	573	691	1143	404	395	934	542	255	512	364	877	273	548	675	522	251	557	297	376	545	323	201	556	260	218	388	691	265	545	229	267	247	163	419	797	176	633	295	866	434	390	149	343	794
173	TRUE	889972	218	123409	403	285	357	639	265	595	1434	1027	318	153	563	246	462	629	2644	158	255	420	756	284	319	281	168	763	929	366	572	134	494	113	222	350	624	576	68	433	331	338	504	143	339	459	313	318	1677
174	TRUE	942197	129	5319879	157	137	251	324	203	173	544	317	364	282	299	699	309	232	425	253	398	192	182	334	440	308	326	425	1021	567	168	344	362	121	291	331	265	198	221	213	225	226	243	348	326	249	487	987	701
175	TRUE	310629	200	70	237	262	247	452	174	195	1346	1503	626	305	624	439	602	391	476	276	603	342	198	604	392	645	427	636	703	754	207	327	796	281	785	349	367	573	284	742	309	468	450	365	1155	296	387	916	402
176	TRUE	507692	129	43	486	238	774	2046	647	779	674	760	485	1567	539	481	701	986	865	1200	602	484	418	494	397	834	238	430	700	337	468	373	569	1007	776	494	644	549	997	458	513	858	658	290	750	807	576	2529	1217
177	TRUE	257844	131	94318	12691	9960	7954	2697	5476	7428	3167	2750	10216	8726	7933	1392	20028	4517	3024	8100	15928	5462	7921	5820	6718	14535	5179	4027	7278	6133	9056	3994	8617	8919	12678	15154	14509	7658	3683	9098	4939	14579	4975	18213	15339	4550	1754	2316	2681
178	TRUE	572700	260	469	170	132	206	97	294	142	244	220	211	78	48	155	255	264	190	115	191	178	103	212	1	289	81	234	301	13	185	96	254	1319	356	277	195	154	761	259	136	110	147	143	484	86	81	73	145
179	TRUE	1122259	361		321	84	156	116	104	36	214	148	237	139	163	147	98	116	125	83	136	119	83	105	147	256	157	378	129	156	73	71	248	117	139	184	180	127	66	124	124	119	119	91	254	293	180	637	161
180	TRUE	959625	399	24699	519	600	926	960	554	517	1652	1219	976	732	632	1104	886	847	1200	689	780	733	596	620	834	1033	559	1337	1212	703	647	898	716	573	670	1030	475	555	530	833	421	719	479	923	719	618	508	644	933
181	TRUE	901207	371	14900	342	462	417	558	400	329	1018	615	591	445	292	1525	295	409	926	388	473	541	410	613	618	548	539	856	685	1008	394	556	472	436	329	468	372	322	748	358	299	490	363	819	405	449	617	612	1083
182	TRUE	679722	299	2682	231	237	257	462	313	157	632	637	520	170	605	490	476	321	435	234	624	344	280	643	517	512	270	538	877	506	264	446	251	307	398	572	404	317	356	353	261	231	498	336	952	196	415	502	262
183	TRUE	634023	217	64960	5317	2557	4691	3160	4928	7620	4553	1540	10430	7218	4796	4235	8624	7815	2145	5310	8807	10923	5230	12116	12272	2431	5083	3865	7694	1213	3037	15459	8009	1433	3146	18299	7641	6154	5734	5101	8790	16466	9539	6829	2812	4274	1810	2162	4017
184	FALSE	589860	217		1200	173	443	437	687	312	399	291	311	216	333	1411	1463	392	413	419	565	249	285	188	266	357	210	485	374	688	157	344	232	245	422	524	300	243	166	478	263	511	550	1751	590	198	317	379	359
185	FALSE	773115	211		772	391	670	1117	1037	526	2172	1997	2275	964	1426	1742	1688	1015	1914	749	1047	599	643	1382	696	2229	264	1623	1975	1753	650	608	1824	854	1266	1550	923	1040	929	606	685	765	1109	657	819	785	1135	2517	2335
186	FALSE	594210	292		202	121	169	279	133	213	211	229	221	185	242	416	206	155	237	951	662	781	918	659	444	617	356	181	204	164	159	258	432	304	316	179	780	259	331	163	211	217	227	155	235	352	113	690	189
187	FALSE	246426	85		6176	6945	7263	9531	6595	4953	17070	11647	7641	7571	8465	12340	9055	8487	12994	7771	8312	7571	5423	7869	9580	9063	3678	12401	11233	5066	7504	8078	8593	6395	7001	10453	5697	5666	4645	11570	6325	9917	7973	8444	10364	7279	3843	8075	12234
188	FALSE	1246841	129		3003	1702	3824	4692	4905	1802	14242	5783	4368	5504	2627	5643	4554	4218	10769	2089	2564	3663	2570	2212	5374	6566	1137	11833	4658	3049	1465	2426	3432	2573	3585	2632	2483	2375	1496	1857	2635	4391	3647	2567	2359	2204	1458	3586	8999
189	FALSE	675254	217		3627	2460	2158	1548	3282	2545	663	1203	4121	3176	5314	576	6621	4534	793	2867	3727	2227	1882	5617	2774	1715	1633	2178	2332	1776	2481	2462	2332	1576	5766	5640	3431	2690	757	3481	3426	2374	3743	3044	4163	430	2539	918	548
190	FALSE	637184	174		9473	44258	16153	17500	27286	32175	9960	27140	17888	8150	20870	20988	24856	2538	18400	12197	15776	19198	28121	24856	9860	27795	25421	15044	20237	10831	25785	18169	23735	7079	10230	16595	26036	26058	11050	25708	28313	3857	26176	19270	26229	17660	15997	19130	37257
191	FALSE	681176	361		896	470	361	141	756	525	258	275	1028	757	1289	146	1359	1125	210	552	885	470	439	1231	733	530	427	378	505	463	532	476	617	173	1323	1354	730	716	111	575	628	563	786	500	1334	118	636	264	213
192	FALSE	701060	204		2468	2906	2823	929	2442	2648	852	895	2323	2141	4146	438	5478	3304	499	3145	3984	2804	1689	5701	1989	1260	982	2880	2642	1310	2405	2394	1758	2902	4364	3400	2640	1583	928	4441	3491	1635	3402	4454	3020	1870	1544	502	2314
193	FALSE	431285	104		2780	3990	1724	2410	5197	2593	2665	4579	2669	1863	1715	3015	1721	2917	6032	1516	2339	3670	3459	2790	3554	1529	3857	3619	4049	5341	3448	5192	3526	1244	1501	2287	2874	5007	4642	2743	3965	2719	3264	4419	2097	3359	6748	3627	3901
194	FALSE	595016	116		2268	1642	2726	2900	2873	1658	7511	5309	2225	2764	3007	4098	3186	3229	3732	3448	2436	3159	1886	2640	3056	5285	1797	5216	2986	2632	1863	3846	3424	1915	2301	4101	2121	1698	2493	4167	1544	3675	2352	4045	3670	2534	2195	3647	5455
195	FALSE	324479	100		2377	7110	7343	7049	4736	3590	6821	10944	9708	1736	10820	9124	14843	4503	6095	825	15251	4210	6833	20307	9542	9435	11769	7064	20836	35381	5387	12888	17581	3912	13081	7471	6654	11421	2911	39138	14951	5178	11136	25069	32737	10235	5117	10570	11766
196	FALSE	568970	97		348	128	710	356	396	272	1348	1192	1237	597	2985	636	719	435	614	404	783	325	418	557	972	442	258	629	919	747	324	432	1144	377	410	844	598	617	380	509	348	566	632	613	1054	382	580	374	800
197	FALSE	800844	163		344	653	1107	512	607	362	1877	1770	2539	1101	6651	928	1236	198	950	521	2499	230	1083	1027	2014	625	323	390	1937	1208	490	542	1525	534	334	952	759	780	630	420	415	540	1964	1499	1064	387	1336	2384	1112
198	FALSE	800737	217		517	146	273	248	244	106	416	370	303	221	350	262	417	198	430	263	286	138	262	179	148	410	566	493	462	439	188	298	323	250	365	357	245	115	78	196	97	205	371	329	314	173	264	553	255
199	FALSE	493847	85		3152	3761	3917	5454	3300	2731	9134	7555	3163	3992	4035	6518	4352	5155	6964	4390	3094	3605	2576	3480	5995	3771	1879	6584	5537	2907	3571	3681	4172	3486	3769	4524	3071	2447	2416	6534	3480	6061	3765	4154	5000	3835	1635	3507	5864
200	FALSE	565964	275		470	372	325	374	495	435	396	445	561	420	472	558	417	416	312	337	247	409	397	336	507	374	396	404	449	320	346	281	368	468	469	222	510	377	252	477	353	494	476	214	561	791	479	325	366
201	FALSE	550216	275		264	255	227	267	270	237	319	339	312	210	347	386	324	196	230	142	186	219	192	202	276	191	167	297	381	274	222	220	251	377	249	260	330	184	178	232	320	263	128	196	347	351	178	255	229
202	FALSE	783186	100		332	242	301	263	226	173	648	904	502	404	808	308	552	550	511	352	424	378	369	401	684	501	280	564	409	352	254	721	449	221	510	468	333	556	442	223	316	392	453	365	536	490	379	800	505
203	FALSE	937853	204		252	134	113	229	201	534	344	304	355	125	224	765	185	211	200	102	3210	236	530	235	172	401	261	347	768	168	460	11630	294	272	173	210	187	250	199	153	173	308	216	162	264	170	327	389	224
204	FALSE	298036	132		922	695	1108	993	810	771	2053	5944	4368	617	4344	1279	2551	1671	2127	1385	2907	745	693	2718	1689	4512	1530	1595	3585	2910	452	748	3978	603	3433	4851	2950	2793	531	1944	2050	854	2839	963	5547	939	1726	2949	958
205	FALSE	1134655	441		2663	840	1534	1804	2324	779	4539	3592	2144	2503	2120	2914	2124	3631	4049	1161	1308	1063	1260	1530	5486	2064	1149	4095	2296	1228	1033	1634	1964	1264	2940	2136	1596	1348	635	2644	1471	3357	1846	1672	2573	1848	703	2463	2946
206	FALSE	1200427	316		818	784	1442	1522	1005	541	2114	1853	888	994	910	1321	991	1112	1622	728	890	1282	799	798	1344	1145	510	1524	1116	778	620	880	930	986	928	980	793	620	727	1259	888	862	1081	1001	1191	774	611	1023	1493
207	FALSE	353284	85		7962	8756	9101	11802	7704	7201	20006	13622	7808	9207	8157	14555	9011	1278	16039	10378	7683	8381	7079	7609	13147	9214	4218	15613	11153	6436	9087	10969	8443	7232	8298	9756	6594	5518	5485	14387	6390	12752	7952	9015	11274	8063	4035	6981	14438
208	FALSE	782008	357		154	154	497	4364	316	99	6784	4172	237	172	227	757	203	190	1769	224	133	160	111	199	270	197	154	238	257	93	190	340	171	179	139	238	133	155	97	219	120	237	128	194	308	212	2268	1405	483
209	FALSE	508975	268		461	182	601	1189	1064	701	425	90	695	869	313	2226	490	235	831	304	626	639	570	490	753	444	361	170	440	1229	331	1083	452	137	464	331	693	300	554	242	384	607	416	499	118	1278	993	658	798
210	FALSE	899587	94		306	151	611	700	631	211	1018	302	940	768	533	656	534	430	816	1003	561	190	289	307	1311	294	254	264	271	1610	154	485	428	301	478	505	1208	203	821	549	93	791	808	714	401	487	1591	629	693
211	FALSE	1190822	204		1758	151	650	649	933	100	1465	670	323	639	452	488	286	780	1474	140	651	1858	1174	1037	438	840	831	2072	730	808	171	94	1408	387	315	468	1022	243	1009	197	1178	526	709	234	301	929	958	2714	740
212	FALSE	592345	85		2769	2945	3642	5066	3036	2250	7991	6675	3118	3511	3733	5652	3836	3948	6063	3426	2852	3121	2111	3332	5749	3919	1996	5452	4689	2816	2749	3089	3498	3102	3843	3709	3287	2344	2056	5083	3468	4679	3603	3614	5353	3113	1897	3140	4516
213	FALSE	1250082	309		320	245	380	376	448	245	733	624	387	349	422	474	603	419	901	206	379	348	263	377	381	579	227	292	439	508	132	331	406	213	249	407	342	295	196	341	362	348	364	251	470	305	166	336	516
214	FALSE	424144	138		580	314	672	742	302	355	881	599	440	504	596	525	364	435	598	488	388	564	433	400	739	431	196	383	333	310	312	521	472	252	520	475	401	327	261	539	210	611	346	273	640	463	184	325	457
215	FALSE	448206	350		298	223	532	464	424	386	896	879	635	486	995	463	989	306	687	364	724	516	435	557	483	891	581	332	750	1155	290	423	965	185	892	804	1429	744	143	479	782	317	813	367	746	486	604	828	609
216	FALSE	479219	155		464	809	1583	2261	1514	1106	2661	2883	1443	1723	1278	1029	994	1313	1734	1325	2220	1433	963	1367	2581	671	297	1473	1147	681	1235	2609	2056	984	787	1080	921	366	857	1206	741	1051	1385	825	1268	858	670	756	1110
217	FALSE	475916	85		801	679	672	984	775	559	1632	1900	751	663	957	839	1091	925	1088	862	849	932	688	934	1078	1134	513	950	1301	800	689	996	1256	840	622	1226	781	560	649	1111	440	1331	1120	640	1384	758	532	996	865
218	FALSE	570304	102		536	1105	323	459	391	413	830	1276	538	388	679	505	618	473	692	303	532	468	633	502	464	550	378	909	866	315	440	426	805	345	485	531	446	634	310	451	674	492	541	411	871	313	327	365	587
219	FALSE	424318	85		766	501	991	1211	640	531	1940	1574	1006	1002	749	1142	740	939	1419	1033	691	661	625	867	1378	1154	487	1489	1313	674	703	975	1097	798	957	1262	737	661	666	954	778	1083	586	524	1193	712	526	940	1310
220	FALSE	417541	142		972	524	728	871	898	596	2729	2896	1870	965	1539	1211	1235	1205	1899	911	1022	573	742	1166	1486	1984	859	1893	1660	1309	734	595	1468	569	1407	2157	1472	1274	569	1255	865	899	1298	1057	1916	735	828	1919	1444
221	FALSE	422868	85		766	729	991	1211	859	531	874	1574	1006	1002	749	734	740	641	767	761	691	893	625	1214	1378	591	487	1051	1313	674	703	975	1097	798	601	1262	737	661	456	1050	778	1083	1039	854	1193	712	526	940	1310
222	FALSE	294136	172		177	412	148	269	794	369	297	959	351	404	266	628	243	372	837	198	413	424	708	459	362	574	747	568	697	600	477	549	468	207	314	607	641	407	851	492	512	433	645	706	316	576	665	484	639
223	FALSE	505151	140		218	183	173	190	216	117	319	525	222	180	210	309	239	197	309	152	261	226	154	280	305	318	183	350	331	216	179	217	272	168	203	246	252	191	130	196	260	290	309	273	333	194	206	203	294
224	FALSE	701682	217		561	752	578	2922	745	531	564	507	180	517	611	180	1653	825	236	833	1021	798	298	1671	282	338	358	523	417	241	696	752	1365	648	990	619	730	269	181	846	656	210	929	927	648	1515	474	196	43
225	FALSE	832207	98		4500	2360	336	627	318	235	548	551	216	326	347	1505	239	5066	591	277	314	388	277	264	4722	230	321	268	314	664	343	5377	479	379	254	328	325	233	3566	8640	273	6762	315	465	283	296	397	369	585
226	FALSE	401728	194		209	257	200	213	143	177	198	392	321	199	355	107	403	311	129	140	349	219	138	449	231	307	189	200	306	411	186	166	306	101	312	591	295	279	309	331	307	314	220	219	360	111	116	247	257
227	FALSE	470440	184		649	4477	3251	2108	2112	2522	1073	648	742	2937	2460	207	3295	2092	334	1850	4391	3097	1756	4916	321	901	889	315	1036	1287	1169	1187	2790	169	3380	3404	602	1356	1037	3073	1775	1015	2242	2679	719	301	181	286	2784
228	FALSE	473115	98		1372	1000	543	665	1500	599	2007	2883	1361	1109	1378	2022	829	1908	2320	563	1229	961	796	1167	1261	1748	1226	2199	1246	1975	832	1672	1351	1105	854	1942	1260	1353	932	1527	1077	1299	1590	1335	657	1463	1767	1904	1594
229	FALSE	1100607	309		326	231	331	261	246	136	469	533	352	274	324	349	446	190	560	213	352	214	207	378	527	429	175	133	283	703	167	459	343	111	447	321	363	298	158	237	422	271	345	179	308	150	150	325	475
230	FALSE	421363	234		410	89	620	329	139	186	764	432	533	185	388	313	393	186	331	239	182	176	5718	268	348	282	106	770	286	128	163	292	319	283	283	286	196	148	210	231	169	152	316	243	355	2877	123	291	581
231	FALSE	888557	387		428	557	1240	930	286	787	278	381	1066	507	1855	279	849	485	436	429	643	647	410	298	260	636	99	363	353	184	435	121	452	129	396	926	1233	175	130	690	407	930	882	98	513	126	262	304	912
232	FALSE	873684	446		166	75	184	145	154	140	176	161	246	161	264	187	121	151	147	180	274	156	103	203	214	153	112	160	258	138	104	192	228	126	129	191	187	183	105	206	202	162	205	202	254	72	178	179	153
233	FALSE	280269	86		20566	23118	9565	14849	34115	15712	13759	30520	15749	11829	9648	21055	12033	15184	31062	9521	17824	19456	25824	17676	21739	22232	21558	21481	29919	30817	22651	27407	17608	13965	8471	22236	15721	29567	33978	20340	21894	15286	17811	36557	10200	19283	42513	15725	27382
234	FALSE	299506	146		540	312	533	379	322	271	859	765	228	397	586	587	624	444	704	265	739	154	396	463	722	760	107	612	687	526	414	453	746	61	213	836	192	692	357	468	534	506	235	527	810	400	359	396	621
235	FALSE	695971	293		408	1005	1766	1012	721	785	1877	588	651	1009	929	1385	562	594	774	617	279	1048	360	704	723	452	183	772	415	263	697	679	1350	982	637	820	373	590	499	377	557	647	1206	459	441	302	195	593	1248
236	FALSE	565582	241		488	180	262	716	364	216	423	361	384	859	313	561	436	196	292	382	466	231	142	244	305	281	75	169	228	318	148	383	205	160	339	227	428	208	236	158	459	418	367	172	414	314	334	287	304
237	FALSE	456893	232		196	399	342	188	258	310	260	637	206	186	216	463	433	270	303	124	232	458	319	402	177	307	298	392	391	300	319	282	286	801	339	283	185	165	637	244	297	265	443	341	276	198	317	409	359
238	FALSE	452663	252		170	77	332	382	123	119	302	216	272	165	364	252	236	129	207	280	160	174	114	145	145	286	69	119	197	147	102	85	162	329	278	217	178	97	129	178	104	272	127	75	316	167	136	335	386
239	FALSE	991296	169		140	68	290	191	103	152	258	251	159	165	421	176	208	89	242	123	135	176	84	150	122	171	84	199	202	96	78	126	183	330	190	147	178	113	142	131	134	133	158	128	314	209	209	433	277
240	FALSE	694613	318		125	126	72	123	77	39	68	176	146	83	133	71	112	84	167	123	173	321	90	123	78	173	91	137	258	79	116	159	117	113	143	134	185	52	62	98	88	116	216	103	164	82	74	215	178
241	FALSE	505415	223		138	131	220	286	100	167	385	3742	1300	109	479	183	2695	155	282	208	2634	217	150	2281	3289	330	80	264	3266	431	192	139	1477	180	2231	2672	1746	188	109	209	1681	236	1769	181	3766	182	209	269	293
242	FALSE	600185	292		187	184	318	264	161	191	297	289	328	265	419	313	435	469	188	1139	964	922	946	961	454	782	381	222	434	162	219	181	654	473	585	392	931	333	357	300	277	238	457	251	339	216	121	396	258
243	FALSE	655403	273		1444	4561	3191	638	1734	1509	2156	725	3091	2342	3232	463	2963	1910	1056	1778	2066	1534	366	2916	1127	968	919	3599	30035	520	1678	1154	3621	1125	2041	1737	2076	1652	441	974	2418	1303	3631	857	1361	119	1001	1561	825
244	FALSE	708324	223		81	58	114	161	64	72	192	747	4215	138	256	191	320	77	165	101	230	94	79	549	980	194	71	119	520	180	81	101	1805	73	886	303	2600	111	69	149	1544	161	739	115	411	82	108	183	155
245	FALSE	458393	254		832	344	485	345	297	433	355	976	353	690	732	375	890	420	842	284	869	664	368	449	598	674	432	761	1097	433	337	217	870	450	944	751	521	538	283	396	517	661	450	491	580	562	310	455	845
246	FALSE	437089	156		1255	662	763	814	1021	622	3473	3698	2065	1174	1959	1615	1664	1376	2455	1058	1157	782	890	1425	1782	2342	993	2561	2150	1566	873	731	2075	691	1695	2453	1819	1329	686	1435	1218	1016	1689	931	2296	791	1201	2524	1720
247	FALSE	726446	174		450	257	501	550	492	364	714	513	377	534	378	713	411	300	907	264	296	645	372	341	637	379	164	514	371	146	229	437	346	499	305	437	364	575	173	575	302	604	332	462	634	425	173	277	629
248	FALSE	577533	186		126	146	182	180	115	101	242	205	143	103	144	1987	130	133	239	134	98	186	119	194	152	160	109	222	141	171	120	120	183	460	157	251	185	106	155	114	148	161	193	167	191	2053	252	438	203
249	FALSE	686095	187		479	893	878	316	523	286	623	372	960	775	877	239	945	661	490	593	467	413	131	761	369	364	311	1022	7637	200	361	419	1313	318	768	536	592	559	163	382	730	416	755	247	405	81	145	325	328
250	FALSE	406246	227		389	147	322	845	356	194	1377	1591	1125	305	743	1101	342	209	855	281	455	274	139	127	619	1070	427	892	1180	615	346	488	905	270	255	725	981	601	148	299	522	683	699	289	1176	417	761	969	439
251	FALSE	752306	369		100	221	174	172	140	179	194	203	140	154	280	288	182	74	147	175	352	92	159	218	214	95	113	116	136	197	190	201	132	165	108	165	347	100	110	223	185	110	301	160	374	185	119	216	135
252	FALSE	354121	85		7962	8579	8811	11152	8118	6738	20677	13044	7471	8938	7218	14555	8376	9630	16039	10103	7228	8381	7079	7234	14035	8726	3996	15169	10693	6044	8874	11211	7755	6849	7681	9756	6040	5170	5210	14645	6762	12426	7574	9355	10715	8322	3642	6484	13941
253	FALSE	580123	159		265	260	105	226	198	212	487	394	268	155	310	414	126	256	279	109	242	227	363	192	161	230	120	155	237	151	184	160	382	153	268	153	198	169	154	216	237	368	309	115	345	220	167	318	219
254	FALSE	701919	117		1869	882	1412	871	2128	813	3991	1413	1256	3138	2199	1564	2293	5212	2260	1773	997	1987	1335	2516	3306	2108	1380	3553	1235	4621	1048	3243	2413	1246	1466	1019	1330	1052	1464	2363	3378	2955	1253	2132	1403	5893	1743	1359	3309
255	FALSE	606068	223		118	111	142	146	115	89	255	1679	5031	109	228	208	1035	152	178	146	776	127	112	1658	2748	179	86	228	1836	191	106	127	2490	86	1807	907	4343	136	95	149	3452	145	1602	107	1681	91	132	247	208
256	FALSE	573506	155		708	356	409	647	473	264	775	533	396	556	253	538	279	508	300	632	348	479	366	505	834	222	249	1001	225	302	370	459	440	374	666	687	396	286	296	861	294	769	408	221	463	320	254	455	237
257	FALSE	590692	197		271	176	538	695	348	336	612	408	262	230	555	1636	305	238	409	239	461	276	184	388	463	397	209	690	482	195	136	195	257	265	545	279	397	191	175	797	297	262	408	243	515	261	626	465	349
258	FALSE	249620	85		2292	2266	2002	3388	2420	1835	6381	4549	2864	2591	3052	4082	2583	2424	4040	2680	2918	2292	1871	2148	3396	2963	1128	4626	4170	1435	2334	2811	3040	1876	2454	5834	2051	2014	1562	10714	2378	3506	4871	2683	3707	2590	1397	2967	4395
259	FALSE	975088	144		5626	5070	13650	8252	6137	2728	18063	11997	5848	5991	9899	3004	4291	5115	15116	3857	10001	7144	4193	3606	14732	8478	2929	14710	317925	3409	2622	1575	10315	4760	3756	7717	7187	4658	4145	5244	3257	6210	1670	4927	2787	13771	3261	7390	12666
260	FALSE	967501	114		152	381	420	317	320	471	418	436	841	238	300	678	270	150	272	161	1405	213	153	279	309	491	193	292	2112	438	191	309	262	1306	265	333	692	206	178	214	245	205	369	194	511	513	229	210	509
261	FALSE	859963	204		12596	3107	3265	7380	5780	3247	10220	12652	781	6077	1934	606	1569	2549	3628	2198	1295	5807	2870	2615	6383	3737	2780	1852	2168	2607	4445	2480	3988	146	4587	1916	3179	2233	1193	1810	3522	5543	2525	1173	1721	2621	2973	1107	10845
262	FALSE	510626	185		389	210	228	440	742	244	566	498	462	567	289	490	338	439	398	365	398	297	273	379	1156	494	246	506	425	705	233	391	263	1103	368	371	257	248	145	525	312	315	1201	262	278	315	556	441	287
263	FALSE	1166398	283		406	216	407	439	545	165	1394	445	433	327	635	523	377	189	1475	253	281	148	285	340	407	654	220	606	679	222	195	237	549	169	303	375	354	375	206	230	367	442	610	400	538	219	276	538	879
264	FALSE	1204498	297		236	142	219	238	214	147	546	461	373	194	306	296	350	127	433	166	235	250	166	223	183	255	167	393	386	235	175	246	319	188	258	284	273	198	74	289	171	347	315	233	305	150	137	299	206
265	FALSE	792540	255		190	101	162	146	111	162	262	183	194	117	271	105	240	73	142	122	219	162	139	415	227	176	209	199	382	101	114	124	339	103	255	198	225	165	51	190	245	195	261	224	235	91	146	134	139
266	FALSE	1028825	243		322	439	756	674	817	475	861	864	1026	765	604	634	1305	741	1183	472	794	630	523	391	1399	1088	475	487	1324	1457	340	883	463	194	717	909	708	942	92	563	505	607	632	615	445	681	515	749	749
267	FALSE	530734	262		160	376	187	569	334	519	775	386	250	198	206	1279	233	145	213	342	203	191	150	489	283	281	149	211	910	302	431	762	245	160	269	236	521	229	332	240	200	265	341	384	370	108	113	531	373
268	FALSE	849622	338		96	53	117	141	156	53	216	201	175	67	249	65	273	121	370	180	259	187	141	49	52	206	80	99	723	123	74	80	197	132	229	340	99	57	35	207	130	63	231	104	237	95	125	128	257
269	FALSE	383070	156		789	842	964	1074	651	699	2374	2299	524	474	1622	1901	758	422	2048	537	1393	1058	446	855	1608	1480	776	2124	1313	573	492	503	1610	1058	377	515	1418	1000	320	1308	481	1712	466	273	1170	354	838	1670	1390
270	FALSE	685994	266		206	1672	209	152	205	139	238	187	306	251	324	240	400	205	145	250	691	146	321	209	254	315	162	246	699	431	356	284	231	181	197	182	141	190	58	998	1014	168	1106	194	2677	144	47	162	186
271	FALSE	563299	294		134	119	330	276	193	211	652	293	265	221	247	174	197	189	712	249	239	303	246	184	450	294	133	481	374	351	242	129	231	213	168	194	413	128	103	161	225	313	266	174	291	169	128	221	466
272	FALSE	795371	232		317	397	418	214	400	372	271	172	315	390	436	124	339	143	144	367	288	251	223	384	476	210	291	259	465	234	357	355	576	184	358	312	386	223	195	320	403	230	473	427	441	116	249	201	179
273	FALSE	788409	373		204	121	135	85	199	112	240	163	171	160	144	128	185	162	118	109	100	144	124	212	115	210	149	107	308	50	143	249	279	68	154	227	149	122	140	216	72	162	159	293	162	59	76	201	119
274	FALSE	801098	98		435	224	164	210	494	280	467	434	346	380	310	243	373	310	331	190	294	201	260	445	686	426	328	273	449	587	296	378	534	150	292	525	239	431	332	358	246	435	324	246	378	183	444	350	355
275	FALSE	927021	132		651	266	267	333	879	400	469	445	345	283	313	222	419	429	399	234	466	293	294	515	552	436	620	460	550	732	445	655	494	233	354	515	352	440	299	271	469	455	380	798	466	334	911	384	515
276	FALSE	284985	188		341	280	422	275	227	291	1125	584	704	414	371	322	523	462	357	344	437	489	244	439	236	907	227	1257	647	301	333	253	673	255	438	352	333	648	213	451	295	294	364	207	378	320	207	338	385
277	FALSE	630481	292		163	74	149	126	118	105	271	172	215	158	164	151	168	142	155	126	150	93	104	166	148	179	80	158	152	158	88	140	139	79	130	147	132	98	91	136	104	139	137	120	164	174	67	189	181
278	FALSE	508685	299		789	203	359	167	279	343	302	302	719	1715	744	236	207	259	266	226	237	225	371	132	448	1475	223	139	157	258	217	83	713	205	699	491	519	497	99	177	179	880	313	82	401	2753	307	2386	580
279	FALSE	523660	211		234	143	411	402	276	278	491	489	346	431	419	638	335	259	453	197	313	298	222	282	229	325	259	298	225	299	161	248	306	181	321	517	334	343	215	307	379	321	346	255	499	507	294	375	413
280	FALSE	627964	226		285	114	239	119	52	177	233	280	190	109	205	324	197	136	285	104	56	184	128	157	121	206	70	228	205	151	96	87	200	93	170	234	234	147	169	195	165	230	238	106	179	171	148	338	224
281	FALSE	673081	187		319	563	480	213	307	159	460	324	551	350	443	143	344	363	320	266	432	256	87	398	269	305	151	603	4247	170	207	141	716	194	254	392	318	220	121	265	421	304	446	234	333	136	203	343	291
282	FALSE	601084	218		457	289	212	330	133	277	392	696	190	209	394	224	266	1981	360	471	374	426	359	322	362	419	175	776	382	118	282	149	431	131	446	395	495	60	188	302	191	525	49	92	362	159	12	296	316
283	FALSE	609571	140		180	236	281	390	475	193	341	450	317	226	186	328	304	157	409	172	314	255	229	268	295	2071	357	374	897	337	215	207	292	125	242	423	396	917	221	238	400	170	319	201	233	330	542	443	466
284	FALSE	250227	85		1726	2032	2354	2617	2141	1717	6381	3716	2864	2073	2471	3437	3081	2916	4917	2373	2490	3699	1871	2878	2955	2500	1331	4626	3198	1782	2556	2407	2604	2105	2454	3246	1777	1750	1385	5070	1773	3506	2363	2242	3707	2155	1006	2460	3358
285	FALSE	466444	160		865	745	352	1644	910	809	1857	2213	247	298	1872	814	280	690	1437	629	2005	931	2169	416	743	232	567	294	235	2585	339	544	1107	469	717	418	1835	260	3622	928	540	468	741	927	1064	1227	3543	2957	1835
286	FALSE	693537	230		639	439	354	593	205	308	502	419	473	161	178	274	156	290	699	211	313	586	357	214	375	793	108	505	521	156	529	306	492	134	254	293	587	295	206	379	597	489	584	277	216	146	151	438	396
287	FALSE	840930	94		451	325	265	512	680	323	914	648	281	242	341	523	179	306	1743	315	362	443	660	183	611	168	676	350	323	3077	33	629	463	216	330	244	468	180	1274	277	434	322	350	925	362	1109	1725	741	782
288	FALSE	286430	187		613	674	1079	1052	438	612	1066	580	588	884	1429	850	1100	799	788	885	539	1001	439	692	538	1883	537	645	1083	734	588	657	753	471	644	943	561	986	399	1330	345	834	846	851	885	483	453	928	860
289	FALSE	878626	122		221	424	892	422	310	246	837	666	365	282	385	426	457	394	669	298	640	361	282	220	862	445	155	497	10483	300	231	203	560	1101	335	489	505	261	191	471	287	218	358	315	472	767	263	406	818
290	FALSE	571888	197		271	243	258	485	266	165	562	300	181	266	220	578	137	227	312	269	208	285	271	269	717	395	182	674	348	212	292	380	269	208	380	232	393	161	247	409	165	373	268	247	291	686	98	336	616
291	FALSE	981412	352		517	113	475	1155	1114	204	1220	677	711	461	303	1445	450	195	1562	456	517	671	252	369	1123	299	119	133	406	1252	194	855	248	98	408	349	695	217	393	114	254	473	439	728	251	530	426	948	766
292	FALSE	765061	424		137	149	161	366	523	65	412	399	206	186	130	302	150	226	479	155	219	316	118	221	275	317	191	169	353	810	127	311	297	62	167	264	186	169	194	123	202	218	163	470	139	178	73	343	197
293	FALSE	631360	245		351	370	645	624	734	800	716	311	838	788	654	443	1108	787	312	370	1109	400	577	1464	1101	563	538	353	965	251	286	1185	734	479	491	366	826	603	524	842	833	1418	1578	188	478	462	477	242	814
294	FALSE	641829	201		176	717	498	248	296	160	293	238	404	305	419	165	197	270	320	179	277	234	83	294	247	240	153	770	4727	140	219	538	573	121	225	180	295	110	106	70	333	206	472	278	260	110	72	198	280
295	FALSE	775045	235		267	206	492	348	155	193	524	236	297	235	321	116	350	411	153	472	177	235	149	335	325	302	96	255	303	162	148	112	240	440	413	335	185	165	111	354	178	322	231	206	247	106	95	247	240
296	FALSE	628281	214		1342	1232	1207	1881	966	735	2174	286	315	1312	180	1857	309	1684	1671	1243	177	1263	804	239	2117	261	111	1777	149	274	1052	1776	211	860	227	281	284	160	1167	2322	200	1736	299	1136	281	902	131	200	1736
297	FALSE	567535	99		426	410	291	417	560	231	665	705	483	288	849	526	330	604	531	260	387	334	428	440	437	414	430	496	507	654	328	502	593	323	269	395	320	428	649	414	389	368	392	420	522	487	930	852	522
298	FALSE	628019	217		1063	259	822	1016	404	716	546	536	750	614	411	644	273	360	585	551	501	369	445	897	257	845	378	562	912	301	435	272	1034	395	477	295	566	785	618	311	581	497	802	467	445	824	751	1645	1105
299	FALSE	937421	361		106	79	66	134	81	100	172	137	222	78	183	143	138	117	130	64	758	94	92	96	128	183	51	169	190	129	70	3482	171	81	83	142	136	132	64	110	123	113	110	99	162	85	164	176	101
300	FALSE	905447	174		781	964	4672	1143	676	3545	1581	3270	3786	545	1124	822	2442	654	5419	611	622	1106	1946	1217	1143	1181	494	5553	7949	601	2079	595	1034	98	382	1229	5481	2596	454	851	897	618	1894	241	1426	550	664	419	2216
301	FALSE	596598	85		693	529	482	596	565	282	1526	917	620	455	946	1215	1034	560	937	419	801	597	400	660	987	783	390	1161	1078	476	309	599	779	471	873	1011	742	610	218	666	384	719	771	429	1120	796	398	943	985
302	FALSE	1100168	295		161	105	167	256	161	85	106	245	275	232	335	209	116	197	133	172	213	181	174	302	280	312	175	118	124	302	128	199	129	132	209	324	306	289	154	189	206	269	59	212	368	157	154	308	323
303	FALSE	763602	174		804	644	3195	601	941	709	705	723	1180	576	860	315	1630	215	4055	562	625	1965	473	873	502	418	352	1542	2016	377	2016	360	1279	98	244	754	1912	3218	420	266	421	1091	287	124	542	271	1115	448	2180
304	FALSE	991837	174		984	352	846	891	231	190	1848	906	258	795	605	217	715	725	1293	480	375	702	339	353	473	496	110	1115	694	150	291	153	693	61	1139	629	652	407	136	355	540	850	167	114	258	255	162	299	908
305	FALSE	837646	116		1147	340	800	1869	379	556	6165	1959	427	451	654	522	745	978	9225	471	397	804	879	535	1046	610	409	1254	887	916	663	671	890	265	535	694	1424	549	423	504	429	839	472	773	659	424	807	727	4033
306	FALSE	739222	353		1270	799	375	382	649	605	449	564	208	534	522	207	447	1822	384	296	727	900	910	846	283	217	1046	282	465	408	562	340	616	2134	367	484	235	531	714	683	490	1660	419	1233	391	567	359	456	1031
307	FALSE	615712	176		99	107	98	192	61	21	203	152	119	102	108	101	123	22	119	104	149	102	94	110	142	188	76	39	104	124	144	102	192	87	113	184	107	103	84	150	139	146	135	136	235	31	32	211	193
308	FALSE	643179	204		2550	1680	1627	10165	4433	1890	5462	3555	2431	2878	1953	8200	2184	2834	7830	4065	1793	3177	901	1537	9591	3764	1556	1341	9273	6798	2039	9423	1290	2142	1254	1477	1986	9919	5734	923	5721	1526	1162	2762	1394	3807	22122	17759	14600
309	FALSE	1082682	299		215	262	232	497	376	197	535	465	502	484	272	277	582	335	301	46	464	387	127	253	401	344	346	332	717	339	129	389	257	118	262	548	358	449	160	155	267	358	430	215	393	203	236	238	518
310	FALSE	1181077	295		174	88	221	206	110	113	48	342	233	27	294	215	222	220	64	144	283	10	129	254	230	85	166	341	205	89	134	205	272	138	259	258	206	189	22	193	161	230	219	190	341	62	147	267	360
311	FALSE	412533	116		960	647	491	547	568	582	573	619	1074	2931	1020	562	683	582	658	309	1376	1052	511	761	894	349	2049	641	487	1951	343	517	923	420	763	498	965	505	646	441	495	2151	668	309	2448	3647	1078	653	945
312	FALSE	853373	132		2017	3274	4855	3387	5565	7267	1570	2197	1909	2741	2094	1729	1980	426	736	3117	2110	2234	1977	4125	2961	1248	887	493	788	4425	2817	4216	1651	356	1636	796	5136	715	1083	1165	2413	971	5559	525	4489	1636	3280	573	3151
313	FALSE	374883	283		120	105	196	219	125	130	771	247	308	232	391	239	348	195	245	321	278	140	118	412	239	444	205	244	275	176	161	185	376	187	162	326	183	305	146	164	204	190	219	148	276	182	150	353	196
314	FALSE	959212	204		422	427	453	613	413	358	742	450	489	526	529	730	513	527	618	495	860	415	387	445	477	481	265	586	603	355	463	1446	449	333	442	570	437	317	373	1000	384	458	418	303	451	353	503	5224	505
315	FALSE	1000928	174		174	450	525	708	184	446	322	472	521	403	715	205	464	124	260	430	404	389	326	331	207	483	125	291	255	193	448	191	437	82	830	548	765	253	109	426	347	188	651	121	756	189	272	235	411
316	FALSE	751322	174		373	347	470	217	544	394	463	718	377	324	525	333	617	251	736	240	459	481	229	572	365	237	225	562	475	269	426	283	312	110	161	522	401	856	147	314	291	506	347	193	453	163	141	277	629
317	FALSE	818135	174		135	444	845	769	323	1420	844	322	557	215	586	1098	603	121	1183	287	325	252	834	412	333	207	75	187	318	658	770	229	303	109	241	224	2048	291	334	378	425	163	734	181	806	418	799	291	856
318	FALSE	438220	114		694	571	857	817	550	658	835	1283	804	903	646	1013	977	907	661	939	688	703	620	672	937	1314	327	1215	914	710	798	672	674	744	632	1632	636	352	691	1103	542	847	1206	1047	973	666	568	702	1495
319	FALSE	301113	216		672	575	973	1342	1413	584	2680	855	1940	894	780	1226	1308	870	1572	916	1135	872	522	915	881	1539	512	2390	1779	794	721	851	1034	229	754	1096	755	1299	519	690	505	815	862	700	582	393	305	470	1150
320	FALSE	237538	110		3703	2807	4096	5999	2924	2381	8907	498	6022	4153	6196	5142	6392	4442	6672	3742	3109	3609	2851	6365	5304	7049	3228	6174	8462	2882	3463	4243	6304	3053	664	8036	5345	4775	2487	5176	4105	5037	5260	4401	8429	3624	2332	5454	6392
321	FALSE	708688	174		264	510	322	527	394	333	469	1177	393	146	397	333	218	435	1005	199	303	441	419	260	266	529	404	873	745	266	521	233	591	133	267	387	422	852	341	341	600	338	563	227	272	368	599	533	627
322	FALSE	692363	204		401	241	220	930	175	252	487	428	234	155	244	204	222	324	710	136	357	405	196	343	214	398	120	368	482	310	254	1751	528	114	300	307	671	221	299	518	454	481	525	348	345	195	1681	463	811
323	FALSE	329088	117		8737	7629	7080	7664	9294	7768	9951	2764	9589	9394	10279	7700	5749	7403	8028	9610	8147	9360	9044	6884	5696	6287	8563	8588	7975	10097	10272	10850	5868	8555	8360	11844	7292	7673	5775	12490	5248	12761	9414	12219	7105	5630	2513	5899	6588
324	FALSE	310098	200		359	176	366	261	239	137	1137	1205	485	305	480	346	760	391	305	388	603	257	140	459	392	498	351	452	568	667	207	241	619	405	785	555	367	145	219	742	309	468	450	233	786	296	321	720	402
325	FALSE	339656	157		585	724	895	917	548	444	1145	1302	757	562	882	762	1025	557	773	466	872	804	470	1039	894	1098	550	883	1066	756	352	614	1100	399	585	751	706	789	460	601	704	787	684	543	1076	673	459	798	845
326	FALSE	637911	260		180	284	122	200	191	177	176	256	252	93	217	215	200	104	176	2292	754	466	226	1087	2001	390	170	122	220	176	208	615	342	114	2215	194	136	214	185	187	253	168	190	215	343	154	141	213	247
327	FALSE	1198470	220		260	266	343	642	267	275	676	536	224	213	341	261	421	254	436	228	257	436	189	403	431	308	185	294	328	273	295	367	351	192	268	333	481	194	232	185	362	270	357	232	486	328	215	375	388
328	FALSE	867673	375		1384	691	648	115	778	900	236	152	667	1204	131	151	2035	88	311	820	2225	558	60	571	1716	414	210	535	134	875	74	1145	165	259	88	1982	113	715	586	1935	761	1618	562	2297	688	237	59	201	592
329	FALSE	412676	191		437	385	610	580	279	367	659	1527	568	489	624	503	599	363	612	405	577	501	364	478	966	831	330	330	702	313	378	611	536	416	693	362	571	447	437	429	443	461	398	589	669	387	294	467	473
330	FALSE	611642	312		352	444	486	521	535	371	566	498	1178	556	655	390	960	1216	432	377	631	484	338	655	711	1459	275	502	920	961	321	401	722	151	613	1203	381	1019	593	700	626	568	505	459	389	164	131	419	685
331	FALSE	240766	244		432	368	532	669	363	290	1262	1593	887	528	677	920	740	483	606	422	728	466	285	873	793	969	417	733	1144	633	426	537	920	418	640	1049	859	441	242	673	563	680	815	573	1120	410	520	981	796
332	FALSE	317543	211		3957	2814	2910	6171	4278	4311	2700	1741	4686	4457	210	8867	3600	2095	6403	3659	2451	2651	115	1011	1869	4326	292	1222	3615	1786	2071	2531	1422	1691	3044	1293	5799	1723	2566	270	1676	2659	2415	1074	711	140	7178	255	2303
333	FALSE	240889	137		408	371	501	926	405	371	1808	1695	1426	473	1218	861	1216	581	865	490	1059	547	380	1147	686	1420	611	907	1116	664	571	754	1307	621	979	1765	1031	990	468	712	689	662	973	701	1850	469	671	1320	1056
334	FALSE	335001	249		453	825	977	867	353	384	1057	201	152	267	491	1083	160	656	829	709	127	812	348	131	157	468	249	1528	175	384	551	584	180	1054	112	156	99	240	699	1057	115	396	182	773	206	671	131	384	524
335	FALSE	445506	109		1011	786	550	596	739	607	892	776	470	635	887	1319	720	2397	1177	583	918	1152	715	912	540	708	616	1625	763	380	713	483	899	806	604	1006	614	402	527	2316	735	1211	735	1061	825	662	224	742	796
336	FALSE	362277	140		679	727	1117	757	349	613	577	1091	520	1044	529	656	526	409	432	614	620	1139	1017	997	706	568	420	528	1111	2060	673	467	1019	417	523	430	809	564	860	811	949	696	865	897	746	681	839	460	696
337	FALSE	266383	227		333	265	291	169	183	247	1218	1421	1197	247	865	218	624	355	650	251	446	230	254	580	299	909	583	642	775	823	266	218	1202	186	861	1046	874	785	203	379	463	163	733	287	881	303	411	1354	331
338	FALSE	246515	187		379	414	428	557	325	395	1348	1278	966	411	932	647	851	434	623	380	785	494	339	808	562	1000	361	803	982	578	467	606	927	341	721	1182	681	605	306	647	629	526	741	408	1251	369	413	769	679
339	FALSE	240517	244		341	368	532	516	363	290	954	1340	744	528	855	822	591	483	779	533	728	466	285	774	793	798	417	482	993	633	426	638	920	418	483	1049	695	543	242	531	563	452	702	573	900	474	405	768	614
340	FALSE	911896	259		497	156	188	249	154	172	242	154	183	143	166	182	179	170	171	152	247	135	143	225	139	215	64	139	164	237	109	123	95	87	188	175	144	158	168	153	176	105	194	247	170	152	381	137	283
341	FALSE	265523	232		280	262	189	179	287	346	346	163	376	375	333	454	567	509	280	271	618	149	427	626	356	519	326	194	220	609	352	287	397	689	706	503	363	258	503	524	223	568	446	298	357	485	416	646	519
342	FALSE	274062	152		319	438	635	462	262	349	518	401	370	294	419	319	338	548	372	278	395	553	212	338	286	485	188	418	430	231	181	222	300	476	351	503	291	347	260	994	348	387	474	439	478	154	166	259	672
343	FALSE	744413	352		5748	4438	2409	3548	6409	1676	3766	4864	2996	3322	1348	2387	1501	3831	5090	1793	3400	5044	3952	3535	4349	5956	3421	1580	4477	5435	4703	7030	4779	1211	2178	3358	4113	5737	5044	1506	5979	4812	2881	8164	1174	3958	749	2375	2031
344	FALSE	515010	186		200	215	210	238	216	196	311	542	205	170	258	239	257	221	363	184	264	218	326	157	191	269	409	383	381	301	126	299	300	258	255	236	183	157	390	355	244	176	194	288	195	248	231	340	211
345	FALSE	588283	174		996	199	426	337	362	170	903	699	408	358	397	230	270	267	315	302	244	611	216	797	269	604	191	327	422	218	233	193	309	440	452	1396	461	361	272	701	226	330	377	233	372	600	899	538	356
346	FALSE	536494	200		209	165	269	371	293	176	496	198	149	311	175	323	159	170	271	326	116	212	160	187	451	305	92	594	190	130	235	273	175	467	300	201	138	117	214	603	139	246	220	186	235	171	108	213	370
347	FALSE	895697	290		190	301	376	410	160	378	326	300	267	297	497	914	355	186	442	317	389	387	300	266	329	282	92	271	194	166	342	227	316	209	317	376	476	186	247	331	315	332	233	227	517	355	167	433	254
348	FALSE	292802	88		2769	3388	4586	6026	1844	2296	6964	8811	4750	2457	5278	4143	4863	3634	5566	3115	3794	3768	2435	5362	3519	6512	2814	5966	7641	2545	3182	2716	6207	2284	2376	4943	3773	4066	3044	3057	3338	2714	4805	3117	5939	3343	3449	5464	5776
349	FALSE	664281	85		3779	2041	2522	3456	2025	2028	5279	6525	2364	2359	2647	3193	2975	4444	5708	2138	2354	2174	1483	2770	3389	3069	1641	7865	3445	1688	1889	2473	2818	1867	3035	2840	2329	1685	1391	3695	2604	3709	2429	2653	3408	1810	1584	2404	3733
350	FALSE	371476	85		1513	1782	1877	2340	1489	1472	3769	2435	1153	1650	1027	2782	1443	1957	3174	2154	1964	2223	1219	2005	2689	1403	656	2603	2965	1110	1815	1884	1341	1550	2169	1481	1036	1477	1173	2497	1450	2248	2607	1816	1748	1351	1611	1304	3267
351	FALSE	577437	85		680	536	813	783	381	444	1390	1653	870	590	868	1144	1025	946	661	875	845	843	460	745	783	925	441	1191	1213	748	624	793	1013	519	476	954	775	550	432	815	617	776	805	876	1141	703	496	867	1139
352	FALSE	457148	85		1274	1368	1468	1904	1248	1077	2808	2268	1135	1415	966	2012	1286	1729	2542	1668	873	1281	859	1568	1873	1446	547	2192	1520	879	1317	1382	1027	1151	994	1363	877	795	1025	2342	1224	2303	1024	1434	1604	1346	451	1134	2249
353	FALSE	559473	99		271	324	521	607	397	554	196	348	585	514	676	340	517	198	601	516	492	401	538	473	663	584	270	342	689	454	785	214	557	849	417	642	746	508	361	2310	254	655	544	227	665	538	683	465	537
354	FALSE	837361	85		1191	877	1383	2283	808	970	3013	3279	1100	1362	1489	1454	1307	1686	2516	967	965	1534	1116	1127	1213	1010	813	1769	1230	1460	946	1566	1668	819	1466	1302	1483	756	756	1493	1035	1409	982	1059	1126	827	909	1266	2423
355	FALSE	498851	85		494	487	611	998	573	481	1064	1404	1078	1277	1190	1325	1220	676	689	692	1151	467	441	1143	996	1266	564	1543	1592	834	474	710	1233	1030	1186	1377	1086	701	720	1423	409	790	1096	632	1496	535	553	1231	947
356	FALSE	247575	184		822	105	509	742	272	162	1185	1805	735	719	710	496	1314	954	1077	365	968	769	343	273	572	108	939	995	1483	118	556	316	967	580	1183	966	632	328	535	385	465	694	460	583	1182	726	642	577	969
357	FALSE	916380	204		1049	305	1088	2345	338	15669	2788	353	259	1095	313	76446	1252	5825	929	1228	453	290	312	457	985	318	186	12136	1324	226	3160	8063	255	1489	271	283	332	261	1389	2224	1479	4375	325	247	305	483	1008	294	8831
358	FALSE	873301	174		322	119	194	428	177	232	879	1437	342	164	361	230	386	157	2096	257	373	188	185	195	260	290	121	2749	599	230	97	187	363	90	163	394	460	203	133	191	196	209	413	162	295	203	203	291	357
359	FALSE	698816	218		170	157	204	329	200	140	284	289	181	181	247	120	342	208	161	188	204	198	149	292	157	153	67	181	169	66	148	129	202	71	222	229	157	139	73	356	248	150	203	353	218	100	941	201	254
360	FALSE	795917	174		297	325	1299	359	179	257	284	502	745	315	629	141	860	178	612	304	375	582	146	648	275	463	172	723	1174	169	483	147	591	114	336	676	446	1013	103	264	322	536	251	236	407	99	548	208	1177
361	FALSE	741287	117		395	590	833	1113	512	778	1568	1313	900	582	805	1212	1086	781	1197	886	631	609	738	1073	776	1085	360	1114	1359	1006	623	1048	662	704	936	713	764	791	2840	980	735	768	651	663	1230	696	1126	2749	1590
362	FALSE	232910	130		289	675	1346	2589	1106	540	5198	6611	2239	702	3753	1023	4018	3700	4958	820	847	1567	1298	3695	1945	3329	2498	3497	899	2403	1101	402	1057	1224	4693	1696	1536	3375	784	979	1979	3492	2494	987	4256	2811	2301	2056	12919
363	FALSE	227707	173		1248	922	1635	1838	977	999	2343	1721	3399	2266	2785	828	3279	2934	1743	1074	1507	1218	659	1594	1853	4071	905	1494	4507	2258	1030	843	1425	399	1647	4557	1571	3099	375	2415	955	1481	1612	1019	1340	620	754	1540	1303
364	FALSE	525387	149		2291	3275	2837	3831	2791	2324	12030	2277	1999	2524	1844	4820	1762	4268	4548	3423	1852	4212	2387	1807	2251	1983	957	7140	1907	1282	2416	5252	1919	2056	2059	1668	1817	1525	4160	3762	1471	6841	1561	2735	2866	2718	1048	2098	7124
365	FALSE	533908	154		301	921	802	106	747	3483	220	216	1161	345	230	2685	555	167	265	580	136	587	2163	579	191	132	352	149	141	152	1382	251	332	508	139	140	1575	242	106	142	290	108	306	118	374	3647	66	188	4540
366	FALSE	557438	252		352	464	588	444	367	293	377	350	798	971	655	531	451	643	508	534	616	495	303	587	349	628	441	552	536	241	907	457	565	1329	429	720	764	669	189	631	522	977	437	249	474	775	579	433	413
367	FALSE	844853	331		64	114	138	57	93	42	249	176	158	103	189	187	113	122	167	91	123	81	81	155	116	178	82	131	154	107	86	138	137	118	143	151	126	120	71	148	136	117	110	126	175	106	75	157	138
368	FALSE	809952	387		1273	1660	1352	398	1356	442	833	2072	1527	411	285	252	320	1092	1954	120	529	1668	542	560	217	1635	189	2326	1551	223	1126	238	936	137	418	250	1125	836	91	270	1662	1001	1393	173	150	431	1776	210	893
369	FALSE	843904	217		452	311	677	731	1530	541	1026	670	540	444	210	879	544	357	2369	335	462	500	557	372	831	566	408	965	414	1285	290	615	526	436	399	522	641	506	343	529	448	416	527	717	420	466	921	446	523
370	FALSE	594784	116		2112	1503	2549	2741	2745	1492	7193	4879	2451	2495	2604	3610	3021	3109	3400	2843	2230	3118	1708	2460	2614	5003	1962	4769	2485	2456	1657	3691	3160	1684	2160	3861	2394	1452	2351	4019	1265	3473	2147	3863	3026	2291	2054	3251	5214
371	FALSE	611572	312		352	444	486	521	598	371	566	751	918	478	655	390	960	1038	432	377	631	484	338	655	609	1348	339	502	1220	879	321	519	722	151	613	1638	504	1102	631	700	403	568	505	380	389	228	131	419	685
372	FALSE	1224935	207		709	255	702	877	704	418	1029	1640	523	699	310	1003	872	490	1077	628	983	754	513	954	1173	914	498	1375	586	271	500	835	985	577	696	121	784	792	106	636	797	551	929	678	1629	291	216	1204	916
373	FALSE	1240953	208		330	222	397	456	235	201	775	723	523	58	544	331	465	157	548	294	488	285	285	170	607	633	229	389	606	413	268	356	608	215	464	584	382	309	209	341	356	139	421	399	374	334	89	549	468
374	FALSE	477455	188		1153	1006	2015	684	313	180	817	802	452	1090	563	738	1722	163	695	288	885	1245	303	1534	448	1103	364	642	1559	736	221	465	1247	247	405	212	406	451	956	102	1255	247	672	554	1588	1261	778	1212	505
375	FALSE	469815	191		464	345	766	682	378	395	703	2129	1084	576	754	680	636	666	1183	596	444	467	326	892	1079	640	464	766	1361	414	1655	597	676	507	687	914	379	415	460	337	724	684	399	378	873	462	418	507	727
376	FALSE	685244	204		89	193	235	249	185	211	260	192	249	110	342	116	126	226	133	117	175	115	87	211	148	135	14	264	1192	125	84	139	277	115	83	305	156	102	56	188	74	209	203	138	212	73	119	145	217
377	FALSE	521251	231		130	132	106	218	138	127	264	238	205	161	194	227	126	130	141	160	202	263	164	217	177	176	123	122	147	397	170	178	195	154	209	166	320	153	241	188	157	188	190	157	233	145	232	379	248
378	FALSE	648085	174		6206	5744	7036	6245	5011	5889	13678	7140	6998	6896	5478	10666	5742	5233	12701	7247	3008	6506	6135	5083	7996	3484	2370	7669	3607	2617	5571	6008	5656	4549	3093	3513	5933	3204	2933	8469	3499	6092	3708	6035	6338	6776	1165	1995	17666
379	FALSE	895137	247		454	462	583	714	479	380	1313	469	302	581	314	796	273	576	1064	602	260	635	368	236	791	343	96	992	275	254	425	674	237	474	210	368	330	180	357	613	304	615	232	642	405	445	991	294	828
380	FALSE	692437	229		1108	1052	261	655	247	209	515	282	181	610	169	928	172	1404	595	417	164	449	155	156	1719	122	75	404	175	118	432	1563	163	337	150	158	268	99	911	2006	168	1557	242	414	270	197	99	157	513
381	FALSE	542812	102		4905	4286	6072	5809	4559	4752	7401	3601	3339	4706	3626	6545	2540	3981	6984	5115	2102	5703	4861	1884	7294	2877	1373	6014	2274	1964	5280	4882	2990	3266	2147	2417	3065	2855	3297	4884	2798	7162	2082	3674	4393	6079	1895	2531	6800
382	FALSE	630673	102		1180	613	909	529	569	463	1645	1386	483	1119	646	724	785	2515	1922	694	693	672	739	637	864	736	380	2482	1217	538	746	665	974	329	922	893	474	521	491	580	523	1584	378	966	688	791	282	455	1249
383	FALSE	302713	307		93	115	156	146	86	83	200	152	130	102	105	226	135	130	150	100	127	166	57	155	114	135	81	122	286	145	85	82	199	203	137	144	100	83	199	94	104	139	100	69	214	76	80	264	145
384	FALSE	905449	159		686	643	928	1091	647	584	1482	1232	685	585	777	991	885	688	1295	696	554	801	579	660	1160	739	335	987	780	661	607	637	696	421	560	671	762	455	552	819	570	608	847	748	894	576	391	543	995
385	FALSE	528050	217		1018	1323	380	521	707	494	308	511	1049	528	371	361	435	283	1022	357	357	480	299	247	962	271	201	274	331	543	204	2750	326	219	376	267	1485	293	210	218	2321	433	847	948	376	487	637	230	389
386	FALSE	718276	174		235	285	198	590	477	259	487	740	302	132	266	221	323	330	709	103	250	341	448	188	250	289	185	384	450	327	422	160	420	103	277	225	300	458	338	276	267	265	372	225	297	420	512	372	402
387	FALSE	841774	129		1261	856	1414	879	1002	594	1132	1836	533	562	823	1666	662	1731	2487	578	572	1102	909	803	1542	558	951	591	596	3731	707	2670	780	1576	696	643	848	405	2199	2357	946	1895	1702	2478	754	1467	2340	1491	1535
388	FALSE	883789	204		345	220	457	647	217	529	1244	866	281	265	443	280	407	490	3409	218	193	421	729	222	420	326	269	992	402	227	488	145	462	127	269	335	810	397	261	406	341	420	373	191	443	347	303	360	1579
389	FALSE	379612	159		934	895	1340	1622	817	801	2542	2519	1579	1018	1554	1640	1598	1567	1618	1243	1494	1127	838	1408	1557	1748	698	1842	3195	1152	1018	1233	1676	1187	1241	1982	1378	1092	774	1608	1128	1257	1466	1305	2059	1377	1563	1432	1769
390	FALSE	718240	174		304	285	198	590	477	259	487	740	302	132	266	221	323	495	496	103	250	341	583	188	250	289	185	384	450	327	422	160	252	103	277	225	300	458	289	276	267	265	372	225	297	350	386	372	558
391	FALSE	674153	174		304	175	190	379	325	298	454	513	306	210	313	373	440	354	741	187	266	440	219	346	226	256	118	389	463	989	207	209	316	143	392	427	304	197	749	240	230	252	272	280	403	461	3329	435	585
392	FALSE	380080	170		1873	1016	2306	1812	1007	1501	3354	2984	1935	1177	1767	1996	2474	1227	2888	1703	1736	1292	1530	1679	3146	2128	883	3464	2226	1270	1609	1825	1881	1170	1396	2386	2965	1225	1139	4071	1325	1465	1573	1611	2284	1034	913	1758	1973
393	FALSE	911810	375		260	65	151	123	91	81	209	165	171	68	109	112	237	96	204	143	354	39	55	124	148	170	70	137	126	205	77	177	97	99	89	189	137	161	125	197	170	222	95	295	162	108	140	154	173
394	FALSE	525157	188		3078	7945	6827	5246	4648	7191	6960	4238	2001	9444	6973	5220	3919	1371	4444	2276	13273	8486	6207	5245	3863	297	5174	1797	791	7326	4252	4931	2384	12137	3499	846	7172	999	7940	2184	4997	5795	8399	2777	7872	9352	3356	2619	7194
395	FALSE	914459	246		3009	610	849	1095	477	848	626	458	577	386	468	469	352	359	517	617	298	488	561	270	473	630	125	208	363	350	488	207	289	455	644	397	826	417	790	343	304	524	508	254	451	680	2804	375	1471
396	FALSE	413958	88		1339	1400	1034	3047	1035	1548	1141	1470	592	790	1099	1593	643	957	1256	975	2900	1873	1787	891	1190	777	496	723	758	789	373	1134	1254	964	863	808	975	746	6480	706	681	731	652	2103	2062	2162	2374	957	3763
397	FALSE	629749	202		196	69	469	169	235	211	183	216	549	695	530	118	258	107	159	749	507	391	423	96	986	251	333	142	225	664	513	1301	389	173	122	217	305	496	593	627	1337	141	104	520	148	226	101	196	327
398	FALSE	504508	85		841	950	998	844	811	666	1689	1891	879	1005	1120	1593	1034	799	1290	923	942	873	779	1132	1485	1101	653	1652	1528	779	885	1011	1013	1432	938	1271	855	627	450	1176	852	1511	1077	1126	1465	1008	555	1014	1390
399	FALSE	291302	130		9218	11022	15446	19657	8997	9542	27963	33588	19872	11335	19843	18986	16434	12413	20977	14928	14856	13733	9272	17456	16891	23911	6892	20001	22891	10032	11394	14168	17490	10673	11611	25090	16245	11994	9548	17403	13400	14169	19677	13090	25811	8933	8637	18004	21057
400	FALSE	1147670	204		315	217	236	743	815	219	899	624	252	200	172	764	161	384	514	97	343	1268	588	244	1068	321	3208	1750	515	1858	285	465	656	165	141	165	333	639	1218	185	1354	310	380	422	185	1095	2456	3170	662
401	FALSE	968624	185		718	697	906	1174	799	575	2194	1426	987	900	1115	1229	894	1008	1468	856	832	873	702	686	1373	1238	402	1519	1195	757	673	1067	830	658	689	860	828	682	548	1011	823	1112	918	988	1349	783	462	852	1593
402	FALSE	397310	97		5626	6080	8508	10807	5705	5214	15532	11982	7997	6764	1060	10257	7280	7414	11693	7681	7090	7542	5311	6681	10226	9387	3158	11625	9423	5795	6098	7971	8286	6413	6734	10207	6409	5880	5276	9590	5647	9423	6669	8457	11515	5666	3871	6115	11122
403	FALSE	762401	98		1498	780	371	600	365	239	797	613	405	620	385	531	429	1556	353	422	279	415	437	313	1818	380	136	443	384	387	442	1763	366	338	271	421	368	254	1052	2151	246	1710	301	412	422	257	300	252	450
404	FALSE	616859	86		2183	1814	2360	2259	7547	1632	3989	3799	2851	4306	1833	1849	1874	2960	4199	2091	2981	2686	1662	2987	7537	5164	4303	3263	4165	6315	3372	8165	4303	629	2183	4373	2138	6363	5920	2947	5482	2601	2677	6366	2716	6596	3784	3978	2121
405	FALSE	321024	86		3138	4144	5064	5911	2920	3056	8718	9851	7707	3306	6588	9962	10581	4032	6270	4437	5839	5549	2862	6896	5194	7369	2681	5910	11386	3777	3524	6707	6741	3979	5103	7403	7311	3847	2925	5464	4793	4704	5729	5644	12459	3504	4575	7525	6646
406	FALSE	685378	149		4410	4191	4047	5721	3514	2533	7163	2794	1508	4431	1606	5376	2071	5820	5890	3755	1323	4051	2413	1671	7658	1599	483	5426	3747	1579	3369	5819	1441	3174	1842	1427	1333	1256	3648	7260	1111	5870	1405	4630	1669	3004	956	1172	5170
407	FALSE	803124	85		8708	5575	1058	1591	810	366	1103	1289	679	1563	672	3156	807	10236	1022	857	449	1265	345	478	11648	656	262	1075	465	392	1063	10679	583	1259	651	744	696	385	7166	14904	386	11679	409	694	640	547	472	644	540
408	FALSE	471511	85		4079	1046	1120	6470	834	916	10323	7881	3897	1498	1093	6944	413	1818	8311	1654	938	724	738	1276	7956	5124	2185	7214	5881	3576	4323	4597	1307	3876	900	5777	3900	2990	509	2025	4587	6947	758	1070	5559	4231	1936	3692	1909
409	FALSE	762332	85		2030	1718	2059	2955	1796	1307	3337	3632	2084	1981	2124	2958	1544	2524	3278	1860	1494	1806	1748	1943	3133	2505	841	2065	1826	1581	1494	2423	1831	1217	2038	1852	1302	1190	1493	3218	1402	2799	1917	1832	1881	1300	1200	1400	2756
410	FALSE	565008	275		408	310	181	374	547	327	396	445	402	338	353	558	309	535	312	225	407	266	443	458	408	374	328	197	266	390	408	365	211	366	373	392	401	279	195	388	508	379	367	214	561	791	358	325	366
411	FALSE	808905	98		636	492	372	294	905	377	507	507	396	362	464	260	483	511	386	310	547	554	348	656	835	390	480	546	765	517	331	678	842	251	454	506	423	530	375	496	580	534	364	781	441	240	545	331	378
412	FALSE	478631	159		250	336	562	884	239	364	674	593	371	323	399	518	359	340	540	436	344	471	293	395	490	215	154	531	483	99	266	361	362	318	277	270	322	266	254	246	154	397	334	407	472	271	178	287	555
413	FALSE	290888	145		1425	1646	1987	2823	1047	1180	2788	3995	2184	1580	2538	2321	2246	1538	2695	1800	1276	1994	1152	2281	2104	3518	1597	2615	2917	1416	1444	1565	2827	1320	1400	2204	1919	2038	1536	1228	1943	2052	2138	1431	2500	1774	1727	2409	2470
414	FALSE	781399	101		663	916	691	747	1083	556	2282	2429	2221	1199	8422	1047	1576	973	1532	951	2719	678	1653	1284	1900	840	861	915	2951	2258	643	1618	2373	563	687	1189	1225	2213	1083	903	1111	632	2340	2665	1135	749	1927	3359	1768
415	FALSE	1030001	299		570	407	717	758	953	484	595	663	954	796	444	784	1156	607	1160	438	690	659	562	968	1393	1088	600	408	1170	1457	253	737	476	259	588	1070	602	920	336	427	382	467	516	529	526	608	461	626	1169
416	FALSE	856197	187		2263	1989	2959	3404	2003	1799	4865	3881	1907	2056	2829	3304	2613	2536	3937	2287	1772	2291	1715	2097	3941	2459	1163	2811	1968	2442	1784	2554	1924	1915	2807	2223	2192	1496	1821	3242	1817	2654	2962	2440	2382	2064	1333	2435	3352
417	FALSE	433814	172		534	482	715	796	630	436	951	864	918	623	746	572	682	632	946	619	516	682	545	587	473	1142	400	1412	914	276	544	459	756	392	609	688	597	931	377	547	567	460	626	459	675	514	345	497	874
418	FALSE	794069	131		1095	1078	1022	1770	1123	763	2491	2830	1418	1054	1877	1592	1512	1547	1829	925	387	1281	557	874	1923	1488	856	2499	419	1418	876	1364	1807	1111	590	1580	818	1216	736	1835	685	1813	1344	927	1889	1000	750	1574	1461
419	FALSE	846935	98		776	1128	442	333	1401	522	478	604	296	507	539	346	908	797	615	491	868	829	813	1358	673	413	746	1013	1799	587	491	1419	1300	428	688	581	529	566	1061	945	880	603	742	1656	345	226	718	316	417
420	FALSE	243434	137		598	517	762	926	525	452	1515	1695	1228	644	1015	979	1027	719	1139	708	836	738	471	1147	954	1152	611	1141	1440	832	652	754	1153	621	979	1439	833	738	468	1029	829	902	810	860	1444	618	502	981	1228
421	FALSE	822491	111		2668	1690	93	829	401	151	901	258	259	486	427	1209	342	3105	500	312	272	465	341	299	3125	519	178	1174	313	334	274	3273	306	320	361	898	208	702	2148	4348	239	3692	513	468	461	369	252	1456	549
422	FALSE	933911	204		170	220	174	218	250	1564	588	370	1043	151	228	1574	232	562	488	263	12255	213	854	338	316	238	381	659	523	257	1614	41556	235	215	291	250	215	321	224	395	251	1139	331	200	160	130	669	249	342
423	FALSE	706083	91		6857	6127	3024	4608	2975	2660	6539	1767	913	4691	1260	6250	1163	8393	6329	3894	602	4979	2219	829	10320	1238	576	4136	821	940	3143	9224	956	2726	906	1179	1664	809	6711	10934	1048	8980	1049	4390	1072	2146	534	964	4793
424	FALSE	235984	110		2790	2454	4096	5048	2236	2161	8907	10367	6022	4153	4602	4748	6392	4442	6672	3375	5982	3609	2256	6365	4604	7049	3228	5102	8462	4092	3463	4243	6304	3053	4826	8036	5345	4775	2487	4532	5014	3414	5260	4401	7377	2482	3003	4294	6392
425	FALSE	315841	161		395	428	596	603	368	298	1178	1080	845	367	699	539	771	500	848	454	705	553	337	771	608	842	364	683	947	571	488	518	886	358	606	1111	700	534	360	672	565	583	590	557	1170	327	396	735	631
426	FALSE	297024	113		483	309	554	580	560	389	733	864	716	481	676	522	625	756	701	491	567	576	353	436	562	631	346	767	912	362	428	446	757	435	564	853	524	472	403	595	381	561	432	528	588	347	391	668	556
427	FALSE	413447	175		900	623	466	670	603	510	1866	414	158	953	281	742	308	1027	1380	553	329	707	600	174	1189	235	87	625	232	154	462	591	191	382	166	291	246	131	375	991	184	1207	245	588	287	666	89	205	915
428	FALSE	641301	175		569	478	621	789	248	710	2339	703	317	537	790	367	563	542	1423	1102	1119	1268	267	349	395	321	209	433	1668	154	497	683	479	489	345	293	1137	377	155	938	372	1017	1522	400	1178	311	266	228	571
429	FALSE	409445	219		18930	19311	10064	11698	19523	13749	10458	21289	8869	9988	8823	13071	11203	15861	15907	7063	10161	16219	19039	13751	10346	17027	27143	19653	18029	15139	15599	12074	19146	11253	12128	10159	10310	19774	18513	10992	15079	14031	12231	13836	14237	19601	22407	14012	17011
430	FALSE	527270	142		2675	2390	1615	892	2177	2116	1485	3134	1655	1077	1839	1458	1530	1325	2386	832	1004	2425	3547	1544	897	2229	2942	2571	1472	878	2362	596	2780	734	1669	1186	2350	2615	1069	1240	3117	1524	1296	748	1602	2279	2072	1359	2012
431	FALSE	283909	201		286	282	209	333	207	272	471	412	295	455	619	270	530	599	320	377	570	464	133	524	229	496	127	351	348	86	241	253	60	121	199	446	319	239	119	904	312	402	320	451	378	161	151	338	232
432	FALSE	730536	217		154983	658331	790683	606405	250904	486648	685382	246268	629731	599006	701181	501792	507498	280022	323506	923630	677416	678724	517815	339341	659314	286397	275601	349475	322159	218076	741342	489772	622872	368083	334646	584763	628349	323605	268647	532063	512333	486655	500834	237698	570200	616587	100669	1445737	272835
433	FALSE	634167	129		6252	4619	7977	8256	6165	4641	12482	7195	10508	8185	4820	8367	4638	8740	8981	5384	5262	10771	6177	12823	12894	6094	5469	5717	8697	7593	5229	15114	4437	4542	4122	17125	4930	6496	6707	6658	4848	6333	4502	8000	6370	7063	4398	7240	11109
434	FALSE	291772	187		225	385	263	1492	252	467	630	478	421	377	951	443	747	323	468	325	285	291	192	759	328	643	272	478	510	381	207	873	325	236	240	468	379	173	230	426	261	339	288	318	432	217	326	543	602
435	FALSE	855957	187		2327	1906	2800	3288	1861	1855	5035	3676	2066	2221	2644	3516	2814	2345	4066	2287	1483	2375	1872	2317	3823	2244	1231	3011	2120	2521	1856	2672	2319	1915	2716	1980	2303	1634	1821	3100	1920	2466	3087	2688	2673	1998	1465	2059	3696
436	FALSE	533559	102		526	1082	727	772	799	1474	744	882	994	501	769	1001	697	347	1090	341	682	813	1510	698	571	888	621	859	881	445	1082	500	733	318	545	399	1166	654	331	595	462	551	385	443	1116	1143	338	514	1757
437	FALSE	888025	218		326	285	357	410	170	517	1253	1027	318	153	563	379	462	451	2473	158	255	326	605	284	319	281	149	763	786	501	468	127	494	102	222	350	510	576	228	433	226	338	504	143	339	459	648	267	1524
438	FALSE	627752	120		3306	3032	2194	3913	2392	1780	5317	996	523	2987	369	4281	322	4147	4299	2855	295	2751	1839	483	5144	503	241	3489	305	368	2533	4148	340	2166	533	472	593	272	2561	5211	339	4429	598	3012	505	2136	282	401	3957
439	FALSE	949564	174		695	569	1065	991	416	555	881	1305	387	361	904	416	664	407	2672	388	246	910	976	324	289	547	258	2063	891	256	684	143	1102	104	250	631	884	475	192	335	542	454	494	182	289	415	586	680	1830
440	FALSE	235306	128		2899	2582	3714	5058	2620	2268	6938	8366	5112	3070	5422	4967	4863	3167	4782	3623	4741	3048	2412	4440	4768	6447	2008	5325	6426	3226	2796	3721	5080	2705	3508	7263	4337	3446	2229	4806	3579	4046	4828	3863	7889	2714	2534	4540	4901
441	FALSE	867822	144		648	483	708	811	542	608	929	1104	470	447	418	499	517	238	3240	327	402	759	492	393	668	312	221	552	1056	737	552	352	549	90	179	635	869	1331	426	366	577	532	384	320	366	562	1032	495	1969
442	FALSE	902913	108		61	86	250	316	340	131	619	639	324	276	375	332	391	306	318	223	323	44	193	272	437	318	109	387	376	672	131	230	372	176	324	288	63	239	343	256	93	293	220	251	395	128	369	191	134
443	FALSE	765617	152		108	144	381	171	145	115	348	597	711	135	3454	278	381	166	346	301	969	126	265	313	377	206	93	169	515	451	103	227	497	184	212	362	285	241	191	237	213	172	647	635	403	119	288	639	240
444	FALSE	294282	187		225	265	437	1267	176	338	630	663	421	486	810	317	577	323	326	325	285	504	192	609	328	643	272	478	510	462	301	778	325	321	316	468	379	173	230	426	261	339	432	410	432	217	326	401	602
445	FALSE	1081211	208		355	236	286	506	110	241	368	908	250	344	219	61	457	174	563	313	420	328	212	421	611	666	222	130	642	576	236	370	200	221	489	258	578	430	215	449	382	168	387	324	578	80	300	571	108
446	FALSE	690712	174		677	523	254	332	495	520	540	699	277	137	302	183	419	619	790	203	252	602	702	359	332	535	1029	2219	409	440	384	664	579	210	227	451	325	157	478	661	583	262	577	373	374	480	663	472	588
447	FALSE	455205	171		228	109	138	126	354	220	220	295	197	254	167	388	276	179	204	107	286	544	560	154	276	760	354	229	192	1328	254	128	363	534	488	272	170	196	681	101	109	608	225	467	214	583	354	494	755
448	FALSE	380326	113		1271	1317	1562	2080	1203	1135	3216	2971	663	1651	1522	2239	1621	1549	2422	1677	479	1781	1210	1552	2251	1911	564	2475	1859	750	1432	1668	1393	1158	1519	1996	1334	1045	1003	2282	1228	1653	1450	1160	2284	1283	740	1410	2364
449	FALSE	762013	192		373	1656	599	928	3425	2689	414	447	742	1038	1238	916	620	210	204	262	1268	592	1423	790	617	840	1352	238	379	2554	1580	777	316	280	1080	446	516	342	2238	482	1735	528	989	829	638	1557	4160	901	708
450	FALSE	613559	121		831	800	998	531	1326	993	1148	1003	1242	964	2377	185	2553	3356	181	905	2166	941	790	1479	277	1493	950	757	1572	933	528	462	1890	71	1457	3362	715	1429	680	2822	2171	630	1909	837	860	92	185	323	1802
451	FALSE	844751	85		403	477	813	1197	383	365	1119	1540	702	383	707	958	560	450	774	557	475	710	342	888	842	987	314	754	652	629	510	883	1102	728	1055	1002	582	726	360	700	547	517	560	881	1430	529	420	729	570
452	FALSE	585690	217		257	93	209	187	121	175	181	234	267	137	236	304	181	222	148	288	137	127	158	390	231	277	135	485	295	233	101	138	172	166	222	192	144	142	302	102	128	142	298	122	193	184	212	272	248
453	FALSE	374525	111		542	640	654	746	468	480	1407	956	539	588	654	1084	541	667	1067	723	705	649	384	604	957	809	337	1123	872	311	608	800	686	399	546	534	520	420	371	1039	567	904	380	636	813	557	321	233	1289
454	FALSE	530871	188		660	564	1332	613	552	306	502	599	781	657	655	809	504	513	666	672	451	608	781	390	436	669	382	651	852	245	143	297	574	267	731	435	487	425	478	439	505	847	657	229	798	1107	341	725	676
455	FALSE	588927	184		313	349	177	294	489	255	542	692	150	266	418	284	414	256	490	230	330	392	450	434	275	667	196	413	543	362	180	251	596	207	373	362	378	344	258	314	335	251	427	326	495	333	302	473	593
456	FALSE	309265	170		556	383	634	716	389	428	1269	1457	878	620	819	849	960	462	940	588	896	523	391	770	760	1035	350	861	1218	746	568	745	1033	510	577	1096	751	497	384	771	558	654	667	660	1122	604	399	1018	817
457	FALSE	321918	86		2927	4330	4786	9768	2770	2827	8024	9163	5664	3733	5967	9962	10836	3801	6132	4199	5581	6074	2676	6580	5522	6790	3626	5456	12260	6414	3737	6707	6741	4897	4570	6999	4839	4264	2681	5271	4233	4315	5440	4593	12459	5428	2930	5334	6685
458	FALSE	648089	154		1607	1756	1999	894	2377	1278	1077	1080	1144	1104	3542	1186	4646	1912	1016	992	2849	1302	1707	1795	2183	1811	1841	1855	2400	1666	1423	1392	2070	1069	3521	3386	1394	1813	1357	1861	1860	1741	1675	1408	3865	1399	1789	1621	1526
459	FALSE	312044	228		286	272	495	620	255	188	577	815	473	321	530	430	469	258	585	269	353	431	207	515	431	569	289	540	460	383	248	294	645	326	517	629	522	464	233	484	517	264	443	467	561	296	291	566	468
460	FALSE	840947	159		1193	1159	1278	1634	1209	867	2810	1362	641	1224	957	1938	902	1420	2479	1109	594	1398	1001	933	1889	762	559	1845	886	1300	1008	1760	646	827	831	661	931	489	1159	1806	850	1397	977	1633	738	1210	681	1003	2067
461	FALSE	581257	313		1299	1533	630	1668	1559	1348	357	392	920	2351	122	389	1144	402	329	945	809	905	66	541	1535	447	70	137	510	930	287	1001	243	256	466	394	1212	564	1261	107	2089	857	1516	300	453	71	661	134	233
462	FALSE	586975	105		412	517	1602	3695	1277	1684	1729	685	832	2490	1145	7619	785	406	597	1361	992	677	883	434	5055	698	2488	736	1235	1702	1442	5469	1008	336	696	590	6998	964	288	373	886	3888	1274	452	1667	15279	816	2272	799
[truncated: 33 more columns]
