# Supplementary material for: Metabox: A Toolbox for Metabolomic Data Analysis, Interpretation and Integrative Exploration
Source: PLoS One. 2017 Jan 31;12(1):e0171046. doi: 10.1371/journal.pone.0171046 (PMC5283729; doi:10.1371/journal.pone.0171046)
Supplement: S1 File — (ZIP) [file pone.0171046.s004.zip › pubchem_stats.txt]

pubchem	adjPval	log2FC
5325915	0.0078	-0.685239907
5312542	0.0098	0.622794737
656504	0.0053	1.139505658
445675	0.0001	1.210163601
440043	0.0396	-0.460880107
439194	0.0406	0.477636842
439176	0.0001	0.866405981
145742	0.0076	0.500491947
107526	0.001	-1.016180201
100714	0.033	0.342076221
94270	0.0003	1.095648849
94270	0.0003	1.095648849
94154	0.009	0.496836786
92729	0.0154	0.296059354
92092	0.0456	-0.39271486
91486	0.0011	-0.625855836
65150	0.0011	0.54752675
64960	0.0342	-0.252667603
33032	0.0058	0.458266775
17473	0.0112	0.319933222
14985	2.5235E-06	1.167607594
13849	0.0383	-0.252891136
10690	0.0034	-1.061810607
10413	0.0058	0.381982887
9750	0.0058	-0.570838295
8582	0.0023	1.80119754
8193	0.0044	-0.372841699
8158	0.0428	-0.302654735
7913	0.0035	-0.704206779
7618	0.0044	-0.461042815
6912	0.0016	0.504644189
6508	0.0293	-0.371059357
6274	0.0272	-0.649347119
6262	0.0001	-0.891561851
6251	0.0175	-0.436345853
6131	0.0035	0.81450015
6083	0.0025	1.328008396
6029	0.0032	-0.516370654
5962	0.0001	-1.435791702
5950	0.0108	0.283293478
5810	0.0097	0.335885691
3893	0.049	-0.230453699
2969	0.0095	-0.274319086
1188	0.0006	1.407205348
1175	0.0252	0.509406265
1174	0.0396	0.511420403
1102	0.0056	-0.531300177
985	0.0383	-0.215801062
936	0.0067	0.51218814
827	0	0.883579152
787	0.02	-0.337816851
753	0.0224	0.296148552
724	0.0044	-1.165838087
649	8.1541E-07	1.289519717
594	0.0058	0.692916888
588	0.0162	0.475441859
379	0.0044	-0.398280221
311	0.011	-0.654710141
229	0.0013	0.363983365
203	0.0105	-0.667919779
190	0.0014	0.551646501
43	0.0062	0.724346986
